# Supplementary material for: Microplastics of Broad Size Range Reduce Bacteriophage Activity in Aqueous Environments
Source: J Phys Chem B. 2025 Jun 10;129(24):6100–10. doi: 10.1021/acs.jpcb.5c01316 (PMC12183763; doi:10.1021/acs.jpcb.5c01316)
Supplement: Supplementary file 2 [file jp5c01316_si_002.xlsx]

## Sheet: database
y_pfu	y_std_dev	y_percentage	y_perc_std_dev	phage	timeh	polymer_size	polymer_type	biomedium	zeta_polymer	zeta_polymer2	lny	aromatic	zeta_phage	zeta_phage2	hydro_radius	phage_mobilityumcmvs	polymer_added	conangle	conanglerad	sinconangle	cosconangle	tanconangle	t4	m13	ms2	critsurften	wetangle	wetanglerad	sinwetangle	coswetangle	tanwetangle	density	bet_area	tplot_area	pore_volume	pore_width	bet_size	floating	ps	pvc	pet	pe	size_a	size_b	size_c	size_d	bet_radius	bet_radius2	int_ps_bet_radius
120000	4558.42	71.6418	2.72145	M13	1	A	PS	0	-43.8	1918.44	lis.52	1	-13	169	37.025	-1.073	1	87.4	1.52542	0.998971	0.045363	22.0217	0	1	0	34	82.5	sty.99	0.991445	0.130526	7.59575	01.lip	0.10765	0.1232	2.4e-05	19.lip	66.5	0	1	0	0	0	1	0	0	0	33.2411	1104.97	33.2411
102500	6215.82	61.194	3.71093	M13	24	A	PS	0	-43.8	1918.44	lis.76	1	-13	169	37.025	-1.073	1	87.4	1.52542	0.998971	0.045363	22.0217	0	1	0	34	82.5	sty.99	0.991445	0.130526	7.59575	01.lip	0.10765	0.1232	2.4e-05	19.lip	66.5	0	1	0	0	0	1	0	0	0	33.2411	1104.97	33.2411
8000	455.842	4.77612	0.272145	M13	168	A	PS	0	-43.8	1918.44	sie.72	1	-13	169	37.025	-1.073	1	87.4	1.52542	0.998971	0.045363	22.0217	0	1	0	34	82.5	sty.99	0.991445	0.130526	7.59575	01.lip	0.10765	0.1232	2.4e-05	19.lip	66.5	0	1	0	0	0	1	0	0	0	33.2411	1104.97	33.2411
122500	4225.77	73.1343	2.52285	M13	1	B	PS	0	-43.8	1918.44	lis.59	1	-13	169	37.025	-1.073	1	87.4	1.52542	0.998971	0.045363	22.0217	0	1	0	34	82.5	sty.99	0.991445	0.130526	7.59575	01.lip	0.0783	0.0812	2.1e-05	23.sty	77.5	0	1	0	0	0	0	1	0	0	38.75	1501.56	38.75
97500	3558.42	58.209	2.12443	M13	24	B	PS	0	-43.8	1918.44	lis.76	1	-13	169	37.025	-1.073	1	87.4	1.52542	0.998971	0.045363	22.0217	0	1	0	34	82.5	sty.99	0.991445	0.130526	7.59575	01.lip	0.0783	0.0812	2.1e-05	23.sty	77.5	0	1	0	0	0	0	1	0	0	38.75	1501.56	38.75
25750	531.477	15.3731	0.3173	M13	168	B	PS	0	-43.8	1918.44	10.1562	1	-13	169	37.025	-1.073	1	87.4	1.52542	0.998971	0.045363	22.0217	0	1	0	34	82.5	sty.99	0.991445	0.130526	7.59575	01.lip	0.0783	0.0812	2.1e-05	23.sty	77.5	0	1	0	0	0	0	1	0	0	38.75	1501.56	38.75
122500	3558.42	73.1343	2.12443	M13	1	C	PS	0	-43.8	1918.44	lis.59	1	-13	169	37.025	-1.073	1	87.4	1.52542	0.998971	0.045363	22.0217	0	1	0	34	82.5	sty.99	0.991445	0.130526	7.59575	01.lip	0.14635	0.1869	4.1e-05	20.65	38	0	1	0	0	0	0	0	1	0	18.9925	360.717	18.9925
95000	3779.64	56.7164	lut.65	M13	24	C	PS	0	-43.8	1918.44	lis.16	1	-13	169	37.025	-1.073	1	87.4	1.52542	0.998971	0.045363	22.0217	0	1	0	34	82.5	sty.99	0.991445	0.130526	7.59575	01.lip	0.14635	0.1869	4.1e-05	20.65	38	0	1	0	0	0	0	0	1	0	18.9925	360.717	18.9925
7250	555.375	4.32836	0.331567	M13	168	C	PS	0	-43.8	1918.44	8.88876	1	-13	169	37.025	-1.073	1	87.4	1.52542	0.998971	0.045363	22.0217	0	1	0	34	82.5	sty.99	0.991445	0.130526	7.59575	01.lip	0.14635	0.1869	4.1e-05	20.65	38	0	1	0	0	0	0	0	1	0	18.9925	360.717	18.9925
135000	3015.11	80.597	1.80007	M13	1	D	PS	0	-43.8	1918.44	11.813	1	-13	169	37.025	-1.073	1	87.4	1.52542	0.998971	0.045363	22.0217	0	1	0	34	82.5	sty.99	0.991445	0.130526	7.59575	01.lip	0.2197	0.2212	6.4e-05	23.65	28.lut	0	1	0	0	0	0	0	0	1	14.0764	198.145	14.0764
115000	3015.11	68.6567	1.80007	M13	24	D	PS	0	-43.8	1918.44	lis.27	1	-13	169	37.025	-1.073	1	87.4	1.52542	0.998971	0.045363	22.0217	0	1	0	34	82.5	sty.99	0.991445	0.130526	7.59575	01.lip	0.2197	0.2212	6.4e-05	23.65	28.lut	0	1	0	0	0	0	0	0	1	14.0764	198.145	14.0764
22750	555.375	13.5821	0.331567	M13	168	D	PS	0	-43.8	1918.44	10.0323	1	-13	169	37.025	-1.073	1	87.4	1.52542	0.998971	0.045363	22.0217	0	1	0	34	82.5	sty.99	0.991445	0.130526	7.59575	01.lip	0.2197	0.2212	6.4e-05	23.65	28.lut	0	1	0	0	0	0	0	0	1	14.0764	198.145	14.0764
130000	3947.71	77.6119	2.35684	M13	1	A	PVC	0	-86.8	7534.24	lis.53	0	-13	169	37.025	-1.073	1	85.6	1.494	0.997053	0.076719	gru.62	0	1	0	37.9	77	sty.39	0.97437	0.224951	4.33148	sty.38	0.066	0.06475	1.9e-05	22.kwi	140.2	0	0	1	0	0	1	0	0	0	70.09	4912.6	0
112500	5064.52	67.1642	3.02359	M13	24	A	PVC	0	-86.8	7534.24	lis.07	0	-13	169	37.025	-1.073	1	85.6	1.494	0.997053	0.076719	gru.62	0	1	0	37.9	77	sty.39	0.97437	0.224951	4.33148	sty.38	0.066	0.06475	1.9e-05	22.kwi	140.2	0	0	1	0	0	1	0	0	0	70.09	4912.6	0
9000	322.329	5.37313	0.192435	M13	168	A	PVC	0	-86.8	7534.24	9.10498	0	-13	169	37.025	-1.073	1	85.6	1.494	0.997053	0.076719	gru.62	0	1	0	37.9	77	sty.39	0.97437	0.224951	4.33148	sty.38	0.066	0.06475	1.9e-05	22.kwi	140.2	0	0	1	0	0	1	0	0	0	70.09	4912.6	0
110000	5096.47	65.6716	3.04267	M13	1	B	PVC	0	-86.8	7534.24	lis.82	0	-13	169	37.025	-1.073	1	85.6	1.494	0.997053	0.076719	gru.62	0	1	0	37.9	77	sty.39	0.97437	0.224951	4.33148	sty.38	0.0631	0.0586	1.8e-05	23.lut	125.5	0	0	1	0	0	0	1	0	0	62.7425	3936.61	0
87500	5064.52	52.2388	3.02359	M13	24	B	PVC	0	-86.8	7534.24	lis.94	0	-13	169	37.025	-1.073	1	85.6	1.494	0.997053	0.076719	gru.62	0	1	0	37.9	77	sty.39	0.97437	0.224951	4.33148	sty.38	0.0631	0.0586	1.8e-05	23.lut	125.5	0	0	1	0	0	0	1	0	0	62.7425	3936.61	0
7500	377.964	4.47761	0.22565	M13	168	B	PVC	0	-86.8	7534.24	8.92266	0	-13	169	37.025	-1.073	1	85.6	1.494	0.997053	0.076719	gru.62	0	1	0	37.9	77	sty.39	0.97437	0.224951	4.33148	sty.38	0.0631	0.0586	1.8e-05	23.lut	125.5	0	0	1	0	0	0	1	0	0	62.7425	3936.61	0
127500	4522.67	76.1194	lut.01	M13	1	C	PVC	0	-86.8	7534.24	lis.59	0	-13	169	37.025	-1.073	1	85.6	1.494	0.997053	0.076719	gru.62	0	1	0	37.9	77	sty.39	0.97437	0.224951	4.33148	sty.38	0.0993	0.0996	3e-05	21.45	69.6	0	0	1	0	0	0	0	1	0	34.8031	1211.25	0
105000	4967.43	62.6866	2.96563	M13	24	C	PVC	0	-86.8	7534.24	lis.17	0	-13	169	37.025	-1.073	1	85.6	1.494	0.997053	0.076719	gru.62	0	1	0	37.9	77	sty.39	0.97437	0.224951	4.33148	sty.38	0.0993	0.0996	3e-05	21.45	69.6	0	0	1	0	0	0	0	1	0	34.8031	1211.25	0
7750	422.577	4.62687	0.252285	M13	168	C	PVC	0	-86.8	7534.24	8.95545	0	-13	169	37.025	-1.073	1	85.6	1.494	0.997053	0.076719	gru.62	0	1	0	37.9	77	sty.39	0.97437	0.224951	4.33148	sty.38	0.0993	0.0996	3e-05	21.45	69.6	0	0	1	0	0	0	0	1	0	34.8031	1211.25	0
112500	3172.53	67.1642	1.89405	M13	1	D	PVC	0	-86.8	7534.24	lis.07	0	-13	169	37.025	-1.073	1	85.6	1.494	0.997053	0.076719	gru.62	0	1	0	37.9	77	sty.39	0.97437	0.224951	4.33148	sty.38	0.1336	0.132	3.9e-05	21.45	55.2	0	0	1	0	0	0	0	0	1	27.6025	761.898	0
75000	3015.11	44.7761	1.80007	M13	24	D	PVC	0	-86.8	7534.24	lis.52	0	-13	169	37.025	-1.073	1	85.6	1.494	0.997053	0.076719	gru.62	0	1	0	37.9	77	sty.39	0.97437	0.224951	4.33148	sty.38	0.1336	0.132	3.9e-05	21.45	55.2	0	0	1	0	0	0	0	0	1	27.6025	761.898	0
12000	558.291	7.16418	0.333308	M13	168	D	PVC	0	-86.8	7534.24	9.39266	0	-13	169	37.025	-1.073	1	85.6	1.494	0.997053	0.076719	gru.62	0	1	0	37.9	77	sty.39	0.97437	0.224951	4.33148	sty.38	0.1336	0.132	3.9e-05	21.45	55.2	0	0	1	0	0	0	0	0	1	27.6025	761.898	0
122500	9240.65	73.1343	5.51681	M13	1	A	PET	0	-37.5	1406.25	lis.59	1	-13	169	37.025	-1.073	1	72.5	1.26536	0.953717	0.300706	3.17159	0	1	0	39	77.2	1.34739	0.975149	0.221548	4.40152	sty.38	0.04655	0.04495	1.3e-05	23.55	348.108	0	0	0	1	0	1	0	0	0	174.054	30294.7	0
97500	4225.77	58.209	2.52285	M13	24	A	PET	0	-37.5	1406.25	lis.76	1	-13	169	37.025	-1.073	1	72.5	1.26536	0.953717	0.300706	3.17159	0	1	0	39	77.2	1.34739	0.975149	0.221548	4.40152	sty.38	0.04655	0.04495	1.3e-05	23.55	348.108	0	0	0	1	0	1	0	0	0	174.054	30294.7	0
23500	845.154	14.0299	0.50457	M13	168	A	PET	0	-37.5	1406.25	10.0648	1	-13	169	37.025	-1.073	1	72.5	1.26536	0.953717	0.300706	3.17159	0	1	0	39	77.2	1.34739	0.975149	0.221548	4.40152	sty.38	0.04655	0.04495	1.3e-05	23.55	348.108	0	0	0	1	0	1	0	0	0	174.054	30294.7	0
127500	4522.67	76.1194	lut.01	M13	1	B	PET	0	-37.5	1406.25	lis.59	1	-13	169	37.025	-1.073	1	72.5	1.26536	0.953717	0.300706	3.17159	0	1	0	39	77.2	1.34739	0.975149	0.221548	4.40152	sty.38	0.059267	0.0656	1.5e-05	27.lut	127.3	0	0	0	1	0	0	1	0	0	63.65	4051.32	0
80000	3947.71	47.7612	2.35684	M13	24	B	PET	0	-37.5	1406.25	lis.98	1	-13	169	37.025	-1.073	1	72.5	1.26536	0.953717	0.300706	3.17159	0	1	0	39	77.2	1.34739	0.975149	0.221548	4.40152	sty.38	0.059267	0.0656	1.5e-05	27.lut	127.3	0	0	0	1	0	0	1	0	0	63.65	4051.32	0
8000	394.771	4.77612	0.235684	M13	168	B	PET	0	-37.5	1406.25	sie.72	1	-13	169	37.025	-1.073	1	72.5	1.26536	0.953717	0.300706	3.17159	0	1	0	39	77.2	1.34739	0.975149	0.221548	4.40152	sty.38	0.059267	0.0656	1.5e-05	27.lut	127.3	0	0	0	1	0	0	1	0	0	63.65	4051.32	0
125000	4413.67	74.6269	2.63503	M13	1	C	PET	0	-37.5	1406.25	lis.61	1	-13	169	37.025	-1.073	1	72.5	1.26536	0.953717	0.300706	3.17159	0	1	0	39	77.2	1.34739	0.975149	0.221548	4.40152	sty.38	0.1221	0.11355	2.9e-05	23.sty	54.7	0	0	0	1	0	0	0	1	0	27.3337	747.128	0
85000	3015.11	50.7463	1.80007	M13	24	C	PET	0	-37.5	1406.25	lis.04	1	-13	169	37.025	-1.073	1	72.5	1.26536	0.953717	0.300706	3.17159	0	1	0	39	77.2	1.34739	0.975149	0.221548	4.40152	sty.38	0.1221	0.11355	2.9e-05	23.sty	54.7	0	0	0	1	0	0	0	1	0	27.3337	747.128	0
7500	441.367	4.47761	0.263503	M13	168	C	PET	0	-37.5	1406.25	8.92266	1	-13	169	37.025	-1.073	1	72.5	1.26536	0.953717	0.300706	3.17159	0	1	0	39	77.2	1.34739	0.975149	0.221548	4.40152	sty.38	0.1221	0.11355	2.9e-05	23.sty	54.7	0	0	0	1	0	0	0	1	0	27.3337	747.128	0
120000	5582.91	71.6418	3.33308	M13	1	D	PET	0	-37.5	1406.25	lis.52	1	-13	169	37.025	-1.073	1	72.5	1.26536	0.953717	0.300706	3.17159	0	1	0	39	77.2	1.34739	0.975149	0.221548	4.40152	sty.38	0.16495	0.1479	3.8e-05	22.lip	49.7	0	0	0	1	0	0	0	0	1	24.8392	616.986	0
67500	3906.37	40.2985	2.33216	M13	24	D	PET	0	-37.5	1406.25	11.1199	1	-13	169	37.025	-1.073	1	72.5	1.26536	0.953717	0.300706	3.17159	0	1	0	39	77.2	1.34739	0.975149	0.221548	4.40152	sty.38	0.16495	0.1479	3.8e-05	22.lip	49.7	0	0	0	1	0	0	0	0	1	24.8392	616.986	0
7750	422.577	4.62687	0.252285	M13	168	D	PET	0	-37.5	1406.25	8.95545	1	-13	169	37.025	-1.073	1	72.5	1.26536	0.953717	0.300706	3.17159	0	1	0	39	77.2	1.34739	0.975149	0.221548	4.40152	sty.38	0.16495	0.1479	3.8e-05	22.lip	49.7	0	0	0	1	0	0	0	0	1	24.8392	616.986	0
112500	4522.67	67.1642	lut.01	M13	1	A	PE	0	-48.7	2371.69	lis.07	0	-13	169	37.025	-1.073	1	97	1.69297	0.992546	-0.121869	-8.14435	0	1	0	31.6	74.6	1.30202	0.964095	0.265556	3.63048	0.94	0.07475	0.07895	1.6e-05	19.lip	80.7845	1	0	0	0	1	1	0	0	0	40.3923	1631.53	0
85000	6345.06	50.7463	3.78809	M13	24	A	PE	0	-48.7	2371.69	lis.04	0	-13	169	37.025	-1.073	1	97	1.69297	0.992546	-0.121869	-8.14435	0	1	0	31.6	74.6	1.30202	0.964095	0.265556	3.63048	0.94	0.07475	0.07895	1.6e-05	19.lip	80.7845	1	0	0	0	1	1	0	0	0	40.3923	1631.53	0
6250	578.287	3.73134	0.345246	M13	168	A	PE	0	-48.7	2371.69	8.74034	0	-13	169	37.025	-1.073	1	97	1.69297	0.992546	-0.121869	-8.14435	0	1	0	31.6	74.6	1.30202	0.964095	0.69798	3.63048	0.94	0.07475	0.07895	1.6e-05	19.lip	80.7845	1	0	0	0	1	1	0	0	0	40.3923	1631.53	0
90000	3947.71	53.7313	2.35684	M13	1	B	PE	0	-48.7	2371.69	lis.76	0	-13	169	37.025	-1.073	1	97	1.69297	0.992546	-0.121869	-8.14435	0	1	0	31.6	74.6	1.30202	0.964095	0.265556	3.63048	0.94	0.07165	0.0636	1.9e-05	23.25	108.227	1	0	0	0	1	0	1	0	0	54.1137	2928.29	0
80000	7207.5	47.7612	4.30298	M13	24	B	PE	0	-48.7	2371.69	lis.98	0	-13	169	37.025	-1.073	1	97	1.69297	0.992546	-0.121869	-8.14435	0	1	0	31.6	74.6	1.30202	0.964095	0.265556	3.63048	0.94	0.07165	0.0636	1.9e-05	23.25	108.227	1	0	0	0	1	0	1	0	0	54.1137	2928.29	0
6750	555.375	4.02985	0.331567	M13	168	B	PE	0	-48.7	2371.69	sie.73	0	-13	169	37.025	-1.073	1	97	1.69297	0.992546	-0.121869	-8.14435	0	1	0	31.6	74.6	1.30202	0.964095	0.69798	3.63048	0.94	0.07165	0.0636	1.9e-05	23.25	108.227	1	0	0	0	1	0	1	0	0	54.1137	2928.29	0
142500	8354.95	85.0746	4.98803	M13	1	C	PE	0	-48.7	2371.69	lis.71	0	-13	169	37.025	-1.073	1	97	1.69297	0.992546	-0.121869	-8.14435	0	1	0	31.6	74.6	1.30202	0.964095	0.265556	3.63048	0.94	0.12105	0.1313	3.6e-05	22	60.3515	1	0	0	0	1	0	0	1	0	30.1758	910.576	0
102500	5314.77	61.194	3.173	M13	24	C	PE	0	-48.7	2371.69	lis.76	0	-13	169	37.025	-1.073	1	97	1.69297	0.992546	-0.121869	-8.14435	0	1	0	31.6	74.6	1.30202	0.964095	0.265556	3.63048	0.94	0.12105	0.1313	3.6e-05	22	60.3515	1	0	0	0	1	0	0	1	0	30.1758	910.576	0
21500	1362.77	gru.58	0.813594	M13	168	C	PE	0	-48.7	2371.69	9.97581	0	-13	169	37.025	-1.073	1	97	1.69297	0.992546	-0.121869	-8.14435	0	1	0	31.6	74.6	1.30202	0.964095	0.69798	3.63048	0.94	0.12105	0.1313	3.6e-05	22	60.3515	1	0	0	0	1	0	0	1	0	30.1758	910.576	0
112500	4522.67	67.1642	lut.01	M13	1	D	PE	0	-48.7	2371.69	lis.07	0	-13	169	37.025	-1.073	1	97	1.69297	0.992546	-0.121869	-8.14435	0	1	0	31.6	74.6	1.30202	0.964095	0.265556	3.63048	0.94	0.27355	0.251	7e-05	21.55	26.1007	1	0	0	0	1	0	0	0	1	13.0504	170.312	0
90000	6837.63	53.7313	4.08217	M13	24	D	PE	0	-48.7	2371.69	lis.76	0	-13	169	37.025	-1.073	1	97	1.69297	0.992546	-0.121869	-8.14435	0	1	0	31.6	74.6	1.30202	0.964095	0.265556	3.63048	0.94	0.27355	0.251	7e-05	21.55	26.1007	1	0	0	0	1	0	0	0	1	13.0504	170.312	0
6000	558.291	3.58209	0.333308	M13	168	D	PE	0	-48.7	2371.69	8.69951	0	-13	169	37.025	-1.073	1	97	1.69297	0.992546	-0.121869	-8.14435	0	1	0	31.6	74.6	1.30202	0.964095	0.69798	3.63048	0.94	0.27355	0.251	7e-05	21.55	26.1007	1	0	0	0	1	0	0	0	1	13.0504	170.312	0
415000	9045.34	91.7127	1.99897	MS2	1	A	PS	0	-43.8	1918.44	12.936	1	-14.5	210.25	22.315	-1.199	1	87.4	1.52542	0.998971	0.045363	22.0217	0	0	1	34	82.5	sty.99	0.991445	0.130526	7.59575	01.lip	0.10765	0.1232	2.4e-05	19.lip	66.5	0	1	0	0	0	1	0	0	0	33.2411	1104.97	33.2411
170000	6030.23	37.5691	1.33265	MS2	24	A	PS	0	-43.8	1918.44	12.0436	1	-14.5	210.25	22.315	-1.199	1	87.4	1.52542	0.998971	0.045363	22.0217	0	0	1	34	82.5	sty.99	0.991445	0.130526	7.59575	01.lip	0.10765	0.1232	2.4e-05	19.lip	66.5	0	1	0	0	0	1	0	0	0	33.2411	1104.97	33.2411
1750	273.268	0.38674	0.060391	MS2	168	A	PS	0	-43.8	1918.44	7.46737	1	-14.5	210.25	22.315	-1.199	1	87.4	1.52542	0.998971	0.045363	22.0217	0	0	1	34	82.5	sty.99	0.991445	0.130526	7.59575	01.lip	0.10765	0.1232	2.4e-05	19.lip	66.5	0	1	0	0	0	1	0	0	0	33.2411	1104.97	33.2411
415000	7812.74	91.7127	1.72657	MS2	1	B	PS	0	-43.8	1918.44	12.936	1	-14.5	210.25	22.315	-1.199	1	87.4	1.52542	0.998971	0.045363	22.0217	0	0	1	34	82.5	sty.99	0.991445	0.130526	7.59575	01.lip	0.0783	0.0812	2.1e-05	23.sty	77.5	0	1	0	0	0	0	1	0	0	38.75	1501.56	38.75
175000	7472.89	38.674	1.65147	MS2	24	B	PS	0	-43.8	1918.44	12.0725	1	-14.5	210.25	22.315	-1.199	1	87.4	1.52542	0.998971	0.045363	22.0217	0	0	1	34	82.5	sty.99	0.991445	0.130526	7.59575	01.lip	0.0783	0.0812	2.1e-05	23.sty	77.5	0	1	0	0	0	0	1	0	0	38.75	1501.56	38.75
2500	301.511	0.552486	0.066632	MS2	168	B	PS	0	-43.8	1918.44	7.82405	1	-14.5	210.25	22.315	-1.199	1	87.4	1.52542	0.998971	0.045363	22.0217	0	0	1	34	82.5	sty.99	0.991445	0.130526	7.59575	01.lip	0.0783	0.0812	2.1e-05	23.sty	77.5	0	1	0	0	0	0	1	0	0	38.75	1501.56	38.75
415000	10129	91.7127	2.23846	MS2	1	C	PS	0	-43.8	1918.44	12.936	1	-14.5	210.25	22.315	-1.199	1	87.4	1.52542	0.998971	0.045363	22.0217	0	0	1	34	82.5	sty.99	0.991445	0.130526	7.59575	01.lip	0.14635	0.1869	4.1e-05	20.65	38	0	1	0	0	0	0	0	1	0	18.9925	360.717	18.9925
240000	4558.42	38.674	0.734553	MS2	24	C	PS	0	-43.8	1918.44	gru.84	1	-14.5	210.25	22.315	-1.199	1	87.4	1.52542	0.998971	0.045363	22.0217	0	0	1	34	82.5	sty.99	0.991445	0.130526	7.59575	01.lip	0.14635	0.1869	4.1e-05	20.65	38	0	1	0	0	0	0	0	1	0	18.9925	360.717	18.9925
13500	377.964	0.552486	0.015468	MS2	168	C	PS	0	-43.8	1918.44	9.51044	1	-14.5	210.25	22.315	-1.199	1	87.4	1.52542	0.998971	0.045363	22.0217	0	0	1	34	82.5	sty.99	0.991445	0.130526	7.59575	01.lip	0.14635	0.1869	4.1e-05	20.65	38	0	1	0	0	0	0	0	1	0	18.9925	360.717	18.9925
395000	16076.1	87.2928	3.55273	MS2	1	D	PS	0	-43.8	1918.44	gru.66	1	-14.5	210.25	22.315	-1.199	1	87.4	1.52542	0.998971	0.045363	22.0217	0	0	1	34	82.5	sty.99	0.991445	0.130526	7.59575	01.lip	0.2197	0.2212	6.4e-05	23.65	28.lut	0	1	0	0	0	0	0	0	1	14.0764	198.145	14.0764
280000	5582.91	61.8785	1.23379	MS2	24	D	PS	0	-43.8	1918.44	gru.25	1	-14.5	210.25	22.315	-1.199	1	87.4	1.52542	0.998971	0.045363	22.0217	0	0	1	34	82.5	sty.99	0.991445	0.130526	7.59575	01.lip	0.2197	0.2212	6.4e-05	23.65	28.lut	0	1	0	0	0	0	0	0	1	14.0764	198.145	14.0764
5500	377.964	1.21547	0.083528	MS2	168	D	PS	0	-43.8	1918.44	sie.25	1	-14.5	210.25	22.315	-1.199	1	87.4	1.52542	0.998971	0.045363	22.0217	0	0	1	34	82.5	sty.99	0.991445	0.130526	7.59575	01.lip	0.2197	0.2212	6.4e-05	23.65	28.lut	0	1	0	0	0	0	0	0	1	14.0764	198.145	14.0764
395000	5465.36	87.2928	1.20781	MS2	1	A	PVC	0	-86.8	7534.24	gru.66	0	-14.5	210.25	22.315	-1.199	1	85.6	1.494	0.997053	0.076719	gru.62	0	0	1	37.9	77	sty.39	0.97437	0.224951	4.33148	sty.38	0.066	0.06475	1.9e-05	22.kwi	140.2	0	0	1	0	0	1	0	0	0	70.09	4912.6	0
210000	9669.88	46.4088	2.13699	MS2	24	A	PVC	0	-86.8	7534.24	gru.49	0	-14.5	210.25	22.315	-1.199	1	85.6	1.494	0.997053	0.076719	gru.62	0	0	1	37.9	77	sty.39	0.97437	0.224951	4.33148	sty.38	0.066	0.06475	1.9e-05	22.kwi	140.2	0	0	1	0	0	1	0	0	0	70.09	4912.6	0
4750	506.452	1.04972	0.111923	MS2	168	A	PVC	0	-86.8	7534.24	sie.59	0	-14.5	210.25	22.315	-1.199	1	85.6	1.494	0.997053	0.076719	gru.62	0	0	1	37.9	77	sty.39	0.97437	0.224951	4.33148	sty.38	0.066	0.06475	1.9e-05	22.kwi	140.2	0	0	1	0	0	1	0	0	0	70.09	4912.6	0
425000	10129	93.9227	2.23846	MS2	1	B	PVC	0	-86.8	7534.24	gru.98	0	-14.5	210.25	22.315	-1.199	1	85.6	1.494	0.997053	0.076719	gru.62	0	0	1	37.9	77	sty.39	0.97437	0.224951	4.33148	sty.38	0.0631	0.0586	1.8e-05	23.lut	125.5	0	0	1	0	0	0	1	0	0	62.7425	3936.61	0
375000	4413.67	82.8729	0.975398	MS2	24	B	PVC	0	-86.8	7534.24	gru.47	0	-14.5	210.25	22.315	-1.199	1	85.6	1.494	0.997053	0.076719	gru.62	0	0	1	37.9	77	sty.39	0.97437	0.224951	4.33148	sty.38	0.0631	0.0586	1.8e-05	23.lut	125.5	0	0	1	0	0	0	1	0	0	62.7425	3936.61	0
180000	4558.42	39.779	1.00739	MS2	168	B	PVC	0	-86.8	7534.24	12.1007	0	-14.5	210.25	22.315	-1.199	1	85.6	1.494	0.997053	0.076719	gru.62	0	0	1	37.9	77	sty.39	0.97437	0.224951	4.33148	sty.38	0.0631	0.0586	1.8e-05	23.lut	125.5	0	0	1	0	0	0	1	0	0	62.7425	3936.61	0
415000	10129	91.7127	2.23846	MS2	1	C	PVC	0	-86.8	7534.24	12.936	0	-14.5	210.25	22.315	-1.199	1	85.6	1.494	0.997053	0.076719	gru.62	0	0	1	37.9	77	sty.39	0.97437	0.224951	4.33148	sty.38	0.0993	0.0996	3e-05	21.45	69.6	0	0	1	0	0	0	0	1	0	34.8031	1211.25	0
360000	7895.42	79.558	1.74484	MS2	24	C	PVC	0	-86.8	7534.24	gru.39	0	-14.5	210.25	22.315	-1.199	1	85.6	1.494	0.997053	0.076719	gru.62	0	0	1	37.9	77	sty.39	0.97437	0.224951	4.33148	sty.38	0.0993	0.0996	3e-05	21.45	69.6	0	0	1	0	0	0	0	1	0	34.8031	1211.25	0
187500	5553.75	41.4365	1.22735	MS2	168	C	PVC	0	-86.8	7534.24	12.1415	0	-14.5	210.25	22.315	-1.199	1	85.6	1.494	0.997053	0.076719	gru.62	0	0	1	37.9	77	sty.39	0.97437	0.224951	4.33148	sty.38	0.0993	0.0996	3e-05	21.45	69.6	0	0	1	0	0	0	0	1	0	34.8031	1211.25	0
337500	14847.7	74.5856	3.28126	MS2	1	D	PVC	0	-86.8	7534.24	gru.93	0	-14.5	210.25	22.315	-1.199	1	85.6	1.494	0.997053	0.076719	gru.62	0	0	1	37.9	77	sty.39	0.97437	0.224951	4.33148	sty.38	0.1336	0.132	3.9e-05	21.45	55.2	0	0	1	0	0	0	0	0	1	27.6025	761.898	0
175000	7116.84	38.674	1.57278	MS2	24	D	PVC	0	-86.8	7534.24	12.0725	0	-14.5	210.25	22.315	-1.199	1	85.6	1.494	0.997053	0.076719	gru.62	0	0	1	37.9	77	sty.39	0.97437	0.224951	4.33148	sty.38	0.1336	0.132	3.9e-05	21.45	55.2	0	0	1	0	0	0	0	0	1	27.6025	761.898	0
3000	394.771	0.662983	0.087242	MS2	168	D	PVC	0	-86.8	7534.24	8.00637	0	-14.5	210.25	22.315	-1.199	1	85.6	1.494	0.997053	0.076719	gru.62	0	0	1	37.9	77	sty.39	0.97437	0.224951	4.33148	sty.38	0.1336	0.132	3.9e-05	21.45	55.2	0	0	1	0	0	0	0	0	1	27.6025	761.898	0
400000	7895.42	88.3978	1.74484	MS2	1	A	PET	0	-37.5	1406.25	gru.92	1	-14.5	210.25	22.315	-1.199	1	72.5	1.26536	0.953717	0.300706	3.17159	0	0	1	39	77.2	1.34739	0.975149	0.221548	4.40152	sty.38	0.04655	0.04495	1.3e-05	23.55	348.108	0	0	0	1	0	1	0	0	0	174.054	30294.7	0
175000	7812.74	38.674	1.72657	MS2	24	A	PET	0	-37.5	1406.25	12.0725	1	-14.5	210.25	22.315	-1.199	1	72.5	1.26536	0.953717	0.300706	3.17159	0	0	1	39	77.2	1.34739	0.975149	0.221548	4.40152	sty.38	0.04655	0.04495	1.3e-05	23.55	348.108	0	0	0	1	0	1	0	0	0	174.054	30294.7	0
2250	273.268	0.497238	0.060391	MS2	168	A	PET	0	-37.5	1406.25	7.71869	1	-14.5	210.25	22.315	-1.199	1	72.5	1.26536	0.953717	0.300706	3.17159	0	0	1	39	77.2	1.34739	0.975149	0.221548	4.40152	sty.38	0.04655	0.04495	1.3e-05	23.55	348.108	0	0	0	1	0	1	0	0	0	174.054	30294.7	0
385000	6345.06	85.0829	1.40222	MS2	1	B	PET	0	-37.5	1406.25	12.861	1	-14.5	210.25	22.315	-1.199	1	72.5	1.26536	0.953717	0.300706	3.17159	0	0	1	39	77.2	1.34739	0.975149	0.221548	4.40152	sty.38	0.059267	0.0656	1.5e-05	27.lut	127.3	0	0	0	1	0	0	1	0	0	63.65	4051.32	0
245000	5465.36	54.1436	1.20781	MS2	24	B	PET	0	-37.5	1406.25	12.409	1	-14.5	210.25	22.315	-1.199	1	72.5	1.26536	0.953717	0.300706	3.17159	0	0	1	39	77.2	1.34739	0.975149	0.221548	4.40152	sty.38	0.059267	0.0656	1.5e-05	27.lut	127.3	0	0	0	1	0	0	1	0	0	63.65	4051.32	0
7000	509.647	1.54696	0.112629	MS2	168	B	PET	0	-37.5	1406.25	8.85367	1	-14.5	210.25	22.315	-1.199	1	72.5	1.26536	0.953717	0.300706	3.17159	0	0	1	39	77.2	1.34739	0.975149	0.221548	4.40152	sty.38	0.059267	0.0656	1.5e-05	27.lut	127.3	0	0	0	1	0	0	1	0	0	63.65	4051.32	0
395000	10629.5	87.2928	2.34907	MS2	1	C	PET	0	-37.5	1406.25	gru.66	1	-14.5	210.25	22.315	-1.199	1	72.5	1.26536	0.953717	0.300706	3.17159	0	0	1	39	77.2	1.34739	0.975149	0.221548	4.40152	sty.38	0.1221	0.11355	2.9e-05	23.sty	54.7	0	0	0	1	0	0	0	1	0	27.3337	747.128	0
160000	6446.58	35.3591	1.42466	MS2	24	C	PET	0	-37.5	1406.25	lis.29	1	-14.5	210.25	22.315	-1.199	1	72.5	1.26536	0.953717	0.300706	3.17159	0	0	1	39	77.2	1.34739	0.975149	0.221548	4.40152	sty.38	0.1221	0.11355	2.9e-05	23.sty	54.7	0	0	0	1	0	0	0	1	0	27.3337	747.128	0
6250	531.477	1.38122	0.117453	MS2	168	C	PET	0	-37.5	1406.25	8.74034	1	-14.5	210.25	22.315	-1.199	1	72.5	1.26536	0.953717	0.300706	3.17159	0	0	1	39	77.2	1.34739	0.975149	0.221548	4.40152	sty.38	0.1221	0.11355	2.9e-05	23.sty	54.7	0	0	0	1	0	0	0	1	0	27.3337	747.128	0
280000	7895.42	61.8785	1.74484	MS2	1	D	PET	0	-37.5	1406.25	gru.25	1	-14.5	210.25	22.315	-1.199	1	72.5	1.26536	0.953717	0.300706	3.17159	0	0	1	39	77.2	1.34739	0.975149	0.221548	4.40152	sty.38	0.16495	0.1479	3.8e-05	22.lip	49.7	0	0	0	1	0	0	0	0	1	24.8392	616.986	0
237500	8955.16	52.4862	1.97904	MS2	24	D	PET	0	-37.5	1406.25	gru.79	1	-14.5	210.25	22.315	-1.199	1	72.5	1.26536	0.953717	0.300706	3.17159	0	0	1	39	77.2	1.34739	0.975149	0.221548	4.40152	sty.38	0.16495	0.1479	3.8e-05	22.lip	49.7	0	0	0	1	0	0	0	0	1	24.8392	616.986	0
85000	4413.67	18.7845	0.975398	MS2	168	D	PET	0	-37.5	1406.25	lis.04	1	-14.5	210.25	22.315	-1.199	1	72.5	1.26536	0.953717	0.300706	3.17159	0	0	1	39	77.2	1.34739	0.975149	0.221548	4.40152	sty.38	0.16495	0.1479	3.8e-05	22.lip	49.7	0	0	0	1	0	0	0	0	1	24.8392	616.986	0
385000	11107.5	85.0829	lut.47	MS2	1	A	PE	0	-48.7	2371.69	12.861	0	-14.5	210.25	22.315	-1.199	1	97	1.69297	0.992546	-0.121869	-8.14435	0	0	1	31.6	74.6	1.30202	0.964095	0.265556	3.63048	0.94	0.07475	0.07895	1.6e-05	19.lip	80.7845	1	0	0	0	1	1	0	0	0	40.3923	1631.53	0
167500	5553.75	37.0166	1.22735	MS2	24	A	PE	0	-48.7	2371.69	12.0287	0	-14.5	210.25	22.315	-1.199	1	97	1.69297	0.992546	-0.121869	-8.14435	0	0	1	31.6	74.6	1.30202	0.964095	0.265556	3.63048	0.94	0.07475	0.07895	1.6e-05	19.lip	80.7845	1	0	0	0	1	1	0	0	0	40.3923	1631.53	0
2750	390.637	0.607735	0.086329	MS2	168	A	PE	0	-48.7	2371.69	7.91936	0	-14.5	210.25	22.315	-1.199	1	97	1.69297	0.992546	-0.121869	-8.14435	0	0	1	31.6	74.6	1.30202	0.964095	0.69798	3.63048	0.94	0.07475	0.07895	1.6e-05	19.lip	80.7845	1	0	0	0	1	1	0	0	0	40.3923	1631.53	0
380000	10192.9	83.9779	2.25258	MS2	1	B	PE	0	-48.7	2371.69	gru.79	0	-14.5	210.25	22.315	-1.199	1	97	1.69297	0.992546	-0.121869	-8.14435	0	0	1	31.6	74.6	1.30202	0.964095	0.265556	3.63048	0.94	0.07165	0.0636	1.9e-05	23.25	108.227	1	0	0	0	1	0	1	0	0	54.1137	2928.29	0
152500	6003.25	33.7017	1.32668	MS2	24	B	PE	0	-48.7	2371.69	lis.49	0	-14.5	210.25	22.315	-1.199	1	97	1.69297	0.992546	-0.121869	-8.14435	0	0	1	31.6	74.6	1.30202	0.964095	0.265556	3.63048	0.94	0.07165	0.0636	1.9e-05	23.25	108.227	1	0	0	0	1	0	1	0	0	54.1137	2928.29	0
2500	301.511	0.552486	0.066632	MS2	168	B	PE	0	-48.7	2371.69	7.82405	0	-14.5	210.25	22.315	-1.199	1	97	1.69297	0.992546	-0.121869	-8.14435	0	0	1	31.6	74.6	1.30202	0.964095	0.69798	3.63048	0.94	0.07165	0.0636	1.9e-05	23.25	108.227	1	0	0	0	1	0	1	0	0	54.1137	2928.29	0
370000	8827.35	81.768	sty.08	MS2	1	C	PE	0	-48.7	2371.69	gru.13	0	-14.5	210.25	22.315	-1.199	1	97	1.69297	0.992546	-0.121869	-8.14435	0	0	1	31.6	74.6	1.30202	0.964095	0.265556	3.63048	0.94	0.12105	0.1313	3.6e-05	22	60.3515	1	0	0	0	1	0	0	1	0	30.1758	910.576	0
160000	4558.42	35.3591	1.00739	MS2	24	C	PE	0	-48.7	2371.69	lis.29	0	-14.5	210.25	22.315	-1.199	1	97	1.69297	0.992546	-0.121869	-8.14435	0	0	1	31.6	74.6	1.30202	0.964095	0.265556	3.63048	0.94	0.12105	0.1313	3.6e-05	22	60.3515	1	0	0	0	1	0	0	1	0	30.1758	910.576	0
5750	422.577	1.27072	0.093387	MS2	168	C	PE	0	-48.7	2371.69	8.65695	0	-14.5	210.25	22.315	-1.199	1	97	1.69297	0.992546	-0.121869	-8.14435	0	0	1	31.6	74.6	1.30202	0.964095	0.69798	3.63048	0.94	0.12105	0.1313	3.6e-05	22	60.3515	1	0	0	0	1	0	0	1	0	30.1758	910.576	0
182500	13758.1	40.3315	3.04047	MS2	1	D	PE	0	-48.7	2371.69	12.1145	0	-14.5	210.25	22.315	-1.199	1	97	1.69297	0.992546	-0.121869	-8.14435	0	0	1	31.6	74.6	1.30202	0.964095	0.265556	3.63048	0.94	0.27355	0.251	7e-05	21.55	26.1007	1	0	0	0	1	0	0	0	1	13.0504	170.312	0
260000	10192.9	57.4586	2.25258	MS2	24	D	PE	0	-48.7	2371.69	gru.84	0	-14.5	210.25	22.315	-1.199	1	97	1.69297	0.992546	-0.121869	-8.14435	0	0	1	31.6	74.6	1.30202	0.964095	0.265556	3.63048	0.94	0.27355	0.251	7e-05	21.55	26.1007	1	0	0	0	1	0	0	0	1	13.0504	170.312	0
105000	4413.67	23.2044	0.975398	MS2	168	D	PE	0	-48.7	2371.69	lis.17	0	-14.5	210.25	22.315	-1.199	1	97	1.69297	0.992546	-0.121869	-8.14435	0	0	1	31.6	74.6	1.30202	0.964095	0.69798	3.63048	0.94	0.27355	0.251	7e-05	21.55	26.1007	1	0	0	0	1	0	0	0	1	13.0504	170.312	0
127500	6421.35	54.8387	2.76187	T4	1	A	PS	0	-43.8	1918.44	lis.59	1	-21.6	466.56	66.65	-1.781	1	87.4	1.52542	0.998971	0.045363	22.0217	1	0	0	34	82.5	sty.99	0.991445	0.130526	7.59575	01.lip	0.10765	0.1232	2.4e-05	19.lip	66.5	0	1	0	0	0	1	0	0	0	33.2411	1104.97	33.2411
115000	6742	49.4624	2.89978	T4	24	A	PS	0	-43.8	1918.44	lis.27	1	-21.6	466.56	66.65	-1.781	1	87.4	1.52542	0.998971	0.045363	22.0217	1	0	0	34	82.5	sty.99	0.991445	0.130526	7.59575	01.lip	0.10765	0.1232	2.4e-05	19.lip	66.5	0	1	0	0	0	1	0	0	0	33.2411	1104.97	33.2411
8750	317.253	3.76344	0.136453	T4	168	A	PS	0	-43.8	1918.44	9.07681	1	-21.6	466.56	66.65	-1.781	1	87.4	1.52542	0.998971	0.045363	22.0217	1	0	0	34	82.5	sty.99	0.991445	0.130526	7.59575	01.lip	0.10765	0.1232	2.4e-05	19.lip	66.5	0	1	0	0	0	1	0	0	0	33.2411	1104.97	33.2411
132500	6003.25	56.9892	2.58204	T4	1	B	PS	0	-43.8	1918.44	lis.43	1	-21.6	466.56	66.65	-1.781	1	87.4	1.52542	0.998971	0.045363	22.0217	1	0	0	34	82.5	sty.99	0.991445	0.130526	7.59575	01.lip	0.0783	0.0812	2.1e-05	23.sty	77.5	0	1	0	0	0	0	1	0	0	38.75	1501.56	38.75
107500	3906.37	46.2366	1.68016	T4	24	B	PS	0	-43.8	1918.44	lis.52	1	-21.6	466.56	66.65	-1.781	1	87.4	1.52542	0.998971	0.045363	22.0217	1	0	0	34	82.5	sty.99	0.991445	0.130526	7.59575	01.lip	0.0783	0.0812	2.1e-05	23.sty	77.5	0	1	0	0	0	0	1	0	0	38.75	1501.56	38.75
15250	718.494	6.55914	0.30903	T4	168	B	PS	0	-43.8	1918.44	9.63233	1	-21.6	466.56	66.65	-1.781	1	87.4	1.52542	0.998971	0.045363	22.0217	1	0	0	34	82.5	sty.99	0.991445	0.130526	7.59575	01.lip	0.0783	0.0812	2.1e-05	23.sty	77.5	0	1	0	0	0	0	1	0	0	38.75	1501.56	38.75
145000	4967.43	62.3656	2.13653	T4	1	C	PS	0	-43.8	1918.44	lis.45	1	-21.6	466.56	66.65	-1.781	1	87.4	1.52542	0.998971	0.045363	22.0217	1	0	0	34	82.5	sty.99	0.991445	0.130526	7.59575	01.lip	0.14635	0.1869	4.1e-05	20.65	38	0	1	0	0	0	0	0	1	0	18.9925	360.717	18.9925
90000	4558.42	38.7097	1.96061	T4	24	C	PS	0	-43.8	1918.44	lis.76	1	-21.6	466.56	66.65	-1.781	1	87.4	1.52542	0.998971	0.045363	22.0217	1	0	0	34	82.5	sty.99	0.991445	0.130526	7.59575	01.lip	0.14635	0.1869	4.1e-05	20.65	38	0	1	0	0	0	0	0	1	0	18.9925	360.717	18.9925
20000	852.803	8.60215	0.366797	T4	168	C	PS	0	-43.8	1918.44	9.90349	1	-21.6	466.56	66.65	-1.781	1	87.4	1.52542	0.998971	0.045363	22.0217	1	0	0	34	82.5	sty.99	0.991445	0.130526	7.59575	01.lip	0.14635	0.1869	4.1e-05	20.65	38	0	1	0	0	0	0	0	1	0	18.9925	360.717	18.9925
147500	4522.67	63.4409	1.94523	T4	1	D	PS	0	-43.8	1918.44	lis.16	1	-21.6	466.56	66.65	-1.781	1	87.4	1.52542	0.998971	0.045363	22.0217	1	0	0	34	82.5	sty.99	0.991445	0.130526	7.59575	01.lip	0.2197	0.2212	6.4e-05	23.65	28.lut	0	1	0	0	0	0	0	0	1	14.0764	198.145	14.0764
127500	5553.75	54.8387	2.38871	T4	24	D	PS	0	-43.8	1918.44	lis.59	1	-21.6	466.56	66.65	-1.781	1	87.4	1.52542	0.998971	0.045363	22.0217	1	0	0	34	82.5	sty.99	0.991445	0.130526	7.59575	01.lip	0.2197	0.2212	6.4e-05	23.65	28.lut	0	1	0	0	0	0	0	0	1	14.0764	198.145	14.0764
9250	452.267	3.97849	0.194523	T4	168	D	PS	0	-43.8	1918.44	9.13238	1	-21.6	466.56	66.65	-1.781	1	87.4	1.52542	0.998971	0.045363	22.0217	1	0	0	34	82.5	sty.99	0.991445	0.130526	7.59575	01.lip	0.2197	0.2212	6.4e-05	23.65	28.lut	0	1	0	0	0	0	0	0	1	14.0764	198.145	14.0764
160000	7895.42	68.8172	3.39588	T4	1	A	PVC	0	-86.8	7534.24	lis.29	0	-21.6	466.56	66.65	-1.781	1	85.6	1.494	0.997053	0.076719	gru.62	1	0	0	37.9	77	sty.39	0.97437	0.224951	4.33148	sty.38	0.066	0.06475	1.9e-05	22.kwi	140.2	0	0	1	0	0	1	0	0	0	70.09	4912.6	0
157500	5314.77	67.7419	2.28592	T4	24	A	PVC	0	-86.8	7534.24	lis.72	0	-21.6	466.56	66.65	-1.781	1	85.6	1.494	0.997053	0.076719	gru.62	1	0	0	37.9	77	sty.39	0.97437	0.224951	4.33148	sty.38	0.066	0.06475	1.9e-05	22.kwi	140.2	0	0	1	0	0	1	0	0	0	70.09	4912.6	0
44500	592.157	19.1398	0.254691	T4	168	A	PVC	0	-86.8	7534.24	pa?.32	0	-21.6	466.56	66.65	-1.781	1	85.6	1.494	0.997053	0.076719	gru.62	1	0	0	37.9	77	sty.39	0.97437	0.224951	4.33148	sty.38	0.066	0.06475	1.9e-05	22.kwi	140.2	0	0	1	0	0	1	0	0	0	70.09	4912.6	0
175000	6345.06	75.2688	2.72906	T4	1	B	PVC	0	-86.8	7534.24	12.0725	0	-21.6	466.56	66.65	-1.781	1	85.6	1.494	0.997053	0.076719	gru.62	1	0	0	37.9	77	sty.39	0.97437	0.224951	4.33148	sty.38	0.0631	0.0586	1.8e-05	23.lut	125.5	0	0	1	0	0	0	1	0	0	62.7425	3936.61	0
152500	4522.67	65.5914	1.94523	T4	24	B	PVC	0	-86.8	7534.24	lis.49	0	-21.6	466.56	66.65	-1.781	1	85.6	1.494	0.997053	0.076719	gru.62	1	0	0	37.9	77	sty.39	0.97437	0.224951	4.33148	sty.38	0.0631	0.0586	1.8e-05	23.lut	125.5	0	0	1	0	0	0	1	0	0	62.7425	3936.61	0
75000	4413.67	32.2581	1.89835	T4	168	B	PVC	0	-86.8	7534.24	lis.52	0	-21.6	466.56	66.65	-1.781	1	85.6	1.494	0.997053	0.076719	gru.62	1	0	0	37.9	77	sty.39	0.97437	0.224951	4.33148	sty.38	0.0631	0.0586	1.8e-05	23.lut	125.5	0	0	1	0	0	0	1	0	0	62.7425	3936.61	0
180000	8827.35	77.4194	3.79671	T4	1	C	PVC	0	-86.8	7534.24	12.1007	0	-21.6	466.56	66.65	-1.781	1	85.6	1.494	0.997053	0.076719	gru.62	1	0	0	37.9	77	sty.39	0.97437	0.224951	4.33148	sty.38	0.0993	0.0996	3e-05	21.45	69.6	0	0	1	0	0	0	0	1	0	34.8031	1211.25	0
120000	8827.35	51.6129	3.79671	T4	24	C	PVC	0	-86.8	7534.24	lis.52	0	-21.6	466.56	66.65	-1.781	1	85.6	1.494	0.997053	0.076719	gru.62	1	0	0	37.9	77	sty.39	0.97437	0.224951	4.33148	sty.38	0.0993	0.0996	3e-05	21.45	69.6	0	0	1	0	0	0	0	1	0	34.8031	1211.25	0
24500	813.841	pa?.76	0.350039	T4	168	C	PVC	0	-86.8	7534.24	10.1064	0	-21.6	466.56	66.65	-1.781	1	85.6	1.494	0.997053	0.076719	gru.62	1	0	0	37.9	77	sty.39	0.97437	0.224951	4.33148	sty.38	0.0993	0.0996	3e-05	21.45	69.6	0	0	1	0	0	0	0	1	0	34.8031	1211.25	0
222500	8660.25	95.6989	3.72484	T4	1	D	PVC	0	-86.8	7534.24	gru.27	0	-21.6	466.56	66.65	-1.781	1	85.6	1.494	0.997053	0.076719	gru.62	1	0	0	37.9	77	sty.39	0.97437	0.224951	4.33148	sty.38	0.1336	0.132	3.9e-05	21.45	55.2	0	0	1	0	0	0	0	0	1	27.6025	761.898	0
140000	7895.42	60.2151	3.39588	T4	24	D	PVC	0	-86.8	7534.24	lis.94	0	-21.6	466.56	66.65	-1.781	1	85.6	1.494	0.997053	0.076719	gru.62	1	0	0	37.9	77	sty.39	0.97437	0.224951	4.33148	sty.38	0.1336	0.132	3.9e-05	21.45	55.2	0	0	1	0	0	0	0	0	1	27.6025	761.898	0
12000	558.291	5.16129	0.240125	T4	168	D	PVC	0	-86.8	7534.24	9.39266	0	-21.6	466.56	66.65	-1.781	1	85.6	1.494	0.997053	0.076719	gru.62	1	0	0	37.9	77	sty.39	0.97437	0.224951	4.33148	sty.38	0.1336	0.132	3.9e-05	21.45	55.2	0	0	1	0	0	0	0	0	1	27.6025	761.898	0
170000	4558.42	73.1183	1.96061	T4	1	A	PET	0	-37.5	1406.25	12.0436	1	-21.6	466.56	66.65	-1.781	1	72.5	1.26536	0.953717	0.300706	3.17159	1	0	0	39	77.2	1.34739	0.975149	0.221548	4.40152	sty.38	0.04655	0.04495	1.3e-05	23.55	348.108	0	0	0	1	0	1	0	0	0	174.054	30294.7	0
100000	8217.81	43.0108	3.53454	T4	24	A	PET	0	-37.5	1406.25	lis.29	1	-21.6	466.56	66.65	-1.781	1	72.5	1.26536	0.953717	0.300706	3.17159	1	0	0	39	77.2	1.34739	0.975149	0.221548	4.40152	sty.38	0.04655	0.04495	1.3e-05	23.55	348.108	0	0	0	1	0	1	0	0	0	174.054	30294.7	0
18750	452.267	8.06452	0.194523	T4	168	A	PET	0	-37.5	1406.25	9.83895	1	-21.6	466.56	66.65	-1.781	1	72.5	1.26536	0.953717	0.300706	3.17159	1	0	0	39	77.2	1.34739	0.975149	0.221548	4.40152	sty.38	0.04655	0.04495	1.3e-05	23.55	348.108	0	0	0	1	0	1	0	0	0	174.054	30294.7	0
182500	7708.15	78.4946	3.31533	T4	1	B	PET	0	-37.5	1406.25	12.1145	1	-21.6	466.56	66.65	-1.781	1	72.5	1.26536	0.953717	0.300706	3.17159	1	0	0	39	77.2	1.34739	0.975149	0.221548	4.40152	sty.38	0.059267	0.0656	1.5e-05	27.lut	127.3	0	0	0	1	0	0	1	0	0	63.65	4051.32	0
87500	5553.75	37.6344	2.38871	T4	24	B	PET	0	-37.5	1406.25	lis.94	1	-21.6	466.56	66.65	-1.781	1	72.5	1.26536	0.953717	0.300706	3.17159	1	0	0	39	77.2	1.34739	0.975149	0.221548	4.40152	sty.38	0.059267	0.0656	1.5e-05	27.lut	127.3	0	0	0	1	0	0	1	0	0	63.65	4051.32	0
18750	506.452	8.06452	0.217829	T4	168	B	PET	0	-37.5	1406.25	9.83895	1	-21.6	466.56	66.65	-1.781	1	72.5	1.26536	0.953717	0.300706	3.17159	1	0	0	39	77.2	1.34739	0.975149	0.221548	4.40152	sty.38	0.059267	0.0656	1.5e-05	27.lut	127.3	0	0	0	1	0	0	1	0	0	63.65	4051.32	0
177500	7001.85	76.3441	3.01155	T4	1	C	PET	0	-37.5	1406.25	12.0867	1	-21.6	466.56	66.65	-1.781	1	72.5	1.26536	0.953717	0.300706	3.17159	1	0	0	39	77.2	1.34739	0.975149	0.221548	4.40152	sty.38	0.1221	0.11355	2.9e-05	23.sty	54.7	0	0	0	1	0	0	0	1	0	27.3337	747.128	0
72500	2206.84	31.1828	0.949177	T4	24	C	PET	0	-37.5	1406.25	lis.13	1	-21.6	466.56	66.65	-1.781	1	72.5	1.26536	0.953717	0.300706	3.17159	1	0	0	39	77.2	1.34739	0.975149	0.221548	4.40152	sty.38	0.1221	0.11355	2.9e-05	23.sty	54.7	0	0	0	1	0	0	0	1	0	27.3337	747.128	0
14750	390.637	6.34409	0.168016	T4	168	C	PET	0	-37.5	1406.25	9.599	1	-21.6	466.56	66.65	-1.781	1	72.5	1.26536	0.953717	0.300706	3.17159	1	0	0	39	77.2	1.34739	0.975149	0.221548	4.40152	sty.38	0.1221	0.11355	2.9e-05	23.sty	54.7	0	0	0	1	0	0	0	1	0	27.3337	747.128	0
157500	5314.77	67.7419	2.28592	T4	1	D	PET	0	-37.5	1406.25	lis.72	1	-21.6	466.56	66.65	-1.781	1	72.5	1.26536	0.953717	0.300706	3.17159	1	0	0	39	77.2	1.34739	0.975149	0.221548	4.40152	sty.38	0.16495	0.1479	3.8e-05	22.lip	49.7	0	0	0	1	0	0	0	0	1	24.8392	616.986	0
125000	7116.84	53.7634	3.061	T4	24	D	PET	0	-37.5	1406.25	lis.61	1	-21.6	466.56	66.65	-1.781	1	72.5	1.26536	0.953717	0.300706	3.17159	1	0	0	39	77.2	1.34739	0.975149	0.221548	4.40152	sty.38	0.16495	0.1479	3.8e-05	22.lip	49.7	0	0	0	1	0	0	0	0	1	24.8392	616.986	0
13250	718.494	5.69892	0.30903	T4	168	D	PET	0	-37.5	1406.25	9.49175	1	-21.6	466.56	66.65	-1.781	1	72.5	1.26536	0.953717	0.300706	3.17159	1	0	0	39	77.2	1.34739	0.975149	0.221548	4.40152	sty.38	0.16495	0.1479	3.8e-05	22.lip	49.7	0	0	0	1	0	0	0	0	1	24.8392	616.986	0
155000	6345.06	66.6667	2.72906	T4	1	A	PE	0	-48.7	2371.69	lis.12	0	-21.6	466.56	66.65	-1.781	1	97	1.69297	0.992546	-0.121869	-8.14435	1	0	0	31.6	74.6	1.30202	0.964095	0.265556	3.63048	0.94	0.07475	0.07895	1.6e-05	19.lip	80.7845	1	0	0	0	1	1	0	0	0	40.3923	1631.53	0
107500	5064.52	46.2366	2.17829	T4	24	A	PE	0	-48.7	2371.69	lis.52	0	-21.6	466.56	66.65	-1.781	1	97	1.69297	0.992546	-0.121869	-8.14435	1	0	0	31.6	74.6	1.30202	0.964095	0.265556	3.63048	0.94	0.07475	0.07895	1.6e-05	19.lip	80.7845	1	0	0	0	1	1	0	0	0	40.3923	1631.53	0
21750	531.477	9.35484	0.228592	T4	168	A	PE	0	-48.7	2371.69	9.98737	0	-21.6	466.56	66.65	-1.781	1	97	1.69297	0.992546	-0.121869	-8.14435	1	0	0	31.6	74.6	1.30202	0.964095	0.69798	3.63048	0.94	0.07475	0.07895	1.6e-05	19.lip	80.7845	1	0	0	0	1	1	0	0	0	40.3923	1631.53	0
175000	5921.57	75.2688	2.54691	T4	1	B	PE	0	-48.7	2371.69	12.0725	0	-21.6	466.56	66.65	-1.781	1	97	1.69297	0.992546	-0.121869	-8.14435	1	0	0	31.6	74.6	1.30202	0.964095	0.265556	3.63048	0.94	0.07165	0.0636	1.9e-05	23.25	108.227	1	0	0	0	1	0	1	0	0	54.1137	2928.29	0
110000	3947.71	47.3118	1.69794	T4	24	B	PE	0	-48.7	2371.69	lis.82	0	-21.6	466.56	66.65	-1.781	1	97	1.69297	0.992546	-0.121869	-8.14435	1	0	0	31.6	74.6	1.30202	0.964095	0.265556	3.63048	0.94	0.07165	0.0636	1.9e-05	23.25	108.227	1	0	0	0	1	0	1	0	0	54.1137	2928.29	0
39750	1586.26	17.0968	0.682264	T4	168	B	PE	0	-48.7	2371.69	pa?.04	0	-21.6	466.56	66.65	-1.781	1	97	1.69297	0.992546	-0.121869	-8.14435	1	0	0	31.6	74.6	1.30202	0.964095	0.69798	3.63048	0.94	0.07165	0.0636	1.9e-05	23.25	108.227	1	0	0	0	1	0	1	0	0	54.1137	2928.29	0
150000	4558.42	64.5161	1.96061	T4	1	C	PE	0	-48.7	2371.69	lis.84	0	-21.6	466.56	66.65	-1.781	1	97	1.69297	0.992546	-0.121869	-8.14435	1	0	0	31.6	74.6	1.30202	0.964095	0.265556	3.63048	0.94	0.12105	0.1313	3.6e-05	22	60.3515	1	0	0	0	1	0	0	1	0	30.1758	910.576	0
112500	6003.25	48.3871	2.58204	T4	24	C	PE	0	-48.7	2371.69	lis.07	0	-21.6	466.56	66.65	-1.781	1	97	1.69297	0.992546	-0.121869	-8.14435	1	0	0	31.6	74.6	1.30202	0.964095	0.265556	3.63048	0.94	0.12105	0.1313	3.6e-05	22	60.3515	1	0	0	0	1	0	0	1	0	30.1758	910.576	0
19250	681.385	8.27957	0.293069	T4	168	C	PE	0	-48.7	2371.69	9.86527	0	-21.6	466.56	66.65	-1.781	1	97	1.69297	0.992546	-0.121869	-8.14435	1	0	0	31.6	74.6	1.30202	0.964095	0.69798	3.63048	0.94	0.12105	0.1313	3.6e-05	22	60.3515	1	0	0	0	1	0	0	1	0	30.1758	910.576	0
122500	6620.51	52.6882	2.84753	T4	1	D	PE	0	-48.7	2371.69	lis.59	0	-21.6	466.56	66.65	-1.781	1	97	1.69297	0.992546	-0.121869	-8.14435	1	0	0	31.6	74.6	1.30202	0.964095	0.265556	3.63048	0.94	0.27355	0.251	7e-05	21.55	26.1007	1	0	0	0	1	0	0	0	1	13.0504	170.312	0
105000	5465.36	45.1613	2.35069	T4	24	D	PE	0	-48.7	2371.69	lis.17	0	-21.6	466.56	66.65	-1.781	1	97	1.69297	0.992546	-0.121869	-8.14435	1	0	0	31.6	74.6	1.30202	0.964095	0.265556	3.63048	0.94	0.27355	0.251	7e-05	21.55	26.1007	1	0	0	0	1	0	0	0	1	13.0504	170.312	0
11000	455.842	4.73118	0.196061	T4	168	D	PE	0	-48.7	2371.69	9.30565	0	-21.6	466.56	66.65	-1.781	1	97	1.69297	0.992546	-0.121869	-8.14435	1	0	0	31.6	74.6	1.30202	0.964095	0.69798	3.63048	0.94	0.27355	0.251	7e-05	21.55	26.1007	1	0	0	0	1	0	0	0	1	13.0504	170.312	0
162500	4801.24	82.2785	2.43101	M13	1	A	PS	1	-43.8	1918.44	lis.84	1	-13	169	37.025	-1.073	1	87.4	1.52542	0.998971	0.045363	22.0217	0	1	0	34	82.5	sty.99	0.991445	0.130526	7.59575	01.lip	0.10765	0.1232	2.4e-05	19.lip	66.5	0	1	0	0	0	1	0	0	0	33.2411	1104.97	33.2411
37500	3558.42	18.9873	1.80173	M13	24	A	PS	1	-43.8	1918.44	pa?.21	1	-13	169	37.025	-1.073	1	87.4	1.52542	0.998971	0.045363	22.0217	0	1	0	34	82.5	sty.99	0.991445	0.130526	7.59575	01.lip	0.10765	0.1232	2.4e-05	19.lip	66.5	0	1	0	0	0	1	0	0	0	33.2411	1104.97	33.2411
2750	220.684	1.39241	0.111739	M13	168	A	PS	1	-43.8	1918.44	7.91936	1	-13	169	37.025	-1.073	1	87.4	1.52542	0.998971	0.045363	22.0217	0	1	0	34	82.5	sty.99	0.991445	0.130526	7.59575	01.lip	0.10765	0.1232	2.4e-05	19.lip	66.5	0	1	0	0	0	1	0	0	0	33.2411	1104.97	33.2411
155000	5465.36	78.481	2.76727	M13	1	B	PS	1	-43.8	1918.44	lis.12	1	-13	169	37.025	-1.073	1	87.4	1.52542	0.998971	0.045363	22.0217	0	1	0	34	82.5	sty.99	0.991445	0.130526	7.59575	01.lip	0.0783	0.0812	2.1e-05	23.sty	77.5	0	1	0	0	0	0	1	0	0	38.75	1501.56	38.75
57500	4801.24	29.1139	2.43101	M13	24	B	PS	1	-43.8	1918.44	pa?.95	1	-13	169	37.025	-1.073	1	87.4	1.52542	0.998971	0.045363	22.0217	0	1	0	34	82.5	sty.99	0.991445	0.130526	7.59575	01.lip	0.0783	0.0812	2.1e-05	23.sty	77.5	0	1	0	0	0	0	1	0	0	38.75	1501.56	38.75
2500	301.511	1.26582	0.152664	M13	168	B	PS	1	-43.8	1918.44	7.82405	1	-13	169	37.025	-1.073	1	87.4	1.52542	0.998971	0.045363	22.0217	0	1	0	34	82.5	sty.99	0.991445	0.130526	7.59575	01.lip	0.0783	0.0812	2.1e-05	23.sty	77.5	0	1	0	0	0	0	1	0	0	38.75	1501.56	38.75
170000	5096.47	86.076	2.58049	M13	1	C	PS	1	-43.8	1918.44	12.0436	1	-13	169	37.025	-1.073	1	87.4	1.52542	0.998971	0.045363	22.0217	0	1	0	34	82.5	sty.99	0.991445	0.130526	7.59575	01.lip	0.14635	0.1869	4.1e-05	20.65	38	0	1	0	0	0	0	0	1	0	18.9925	360.717	18.9925
37500	2732.68	18.9873	1.38363	M13	24	C	PS	1	-43.8	1918.44	pa?.21	1	-13	169	37.025	-1.073	1	87.4	1.52542	0.998971	0.045363	22.0217	0	1	0	34	82.5	sty.99	0.991445	0.130526	7.59575	01.lip	0.14635	0.1869	4.1e-05	20.65	38	0	1	0	0	0	0	0	1	0	18.9925	360.717	18.9925
4250	355.842	2.1519	0.180173	M13	168	C	PS	1	-43.8	1918.44	8.35467	1	-13	169	37.025	-1.073	1	87.4	1.52542	0.998971	0.045363	22.0217	0	1	0	34	82.5	sty.99	0.991445	0.130526	7.59575	01.lip	0.14635	0.1869	4.1e-05	20.65	38	0	1	0	0	0	0	0	1	0	18.9925	360.717	18.9925
175000	4967.43	88.6076	2.51515	M13	1	D	PS	1	-43.8	1918.44	12.0725	1	-13	169	37.025	-1.073	1	87.4	1.52542	0.998971	0.045363	22.0217	0	1	0	34	82.5	sty.99	0.991445	0.130526	7.59575	01.lip	0.2197	0.2212	6.4e-05	23.65	28.lut	0	1	0	0	0	0	0	0	1	14.0764	198.145	14.0764
105000	3015.11	53.1646	1.52664	M13	24	D	PS	1	-43.8	1918.44	lis.17	1	-13	169	37.025	-1.073	1	87.4	1.52542	0.998971	0.045363	22.0217	0	1	0	34	82.5	sty.99	0.991445	0.130526	7.59575	01.lip	0.2197	0.2212	6.4e-05	23.65	28.lut	0	1	0	0	0	0	0	0	1	14.0764	198.145	14.0764
4250	273.268	2.1519	0.138363	M13	168	D	PS	1	-43.8	1918.44	8.35467	1	-13	169	37.025	-1.073	1	87.4	1.52542	0.998971	0.045363	22.0217	0	1	0	34	82.5	sty.99	0.991445	0.130526	7.59575	01.lip	0.2197	0.2212	6.4e-05	23.65	28.lut	0	1	0	0	0	0	0	0	1	14.0764	198.145	14.0764
182500	3558.42	92.4051	1.80173	M13	1	A	PVC	1	-86.8	7534.24	12.1145	0	-13	169	37.025	-1.073	1	85.6	1.494	0.997053	0.076719	gru.62	0	1	0	37.9	77	sty.39	0.97437	0.224951	4.33148	sty.38	0.066	0.06475	1.9e-05	22.kwi	140.2	0	0	1	0	0	1	0	0	0	70.09	4912.6	0
75000	3015.11	37.9747	1.52664	M13	24	A	PVC	1	-86.8	7534.24	lis.52	0	-13	169	37.025	-1.073	1	85.6	1.494	0.997053	0.076719	gru.62	0	1	0	37.9	77	sty.39	0.97437	0.224951	4.33148	sty.38	0.066	0.06475	1.9e-05	22.kwi	140.2	0	0	1	0	0	1	0	0	0	70.09	4912.6	0
1750	273.268	0.886076	0.138363	M13	168	A	PVC	1	-86.8	7534.24	7.46737	0	-13	169	37.025	-1.073	1	85.6	1.494	0.997053	0.076719	gru.62	0	1	0	37.9	77	sty.39	0.97437	0.224951	4.33148	sty.38	0.066	0.06475	1.9e-05	22.kwi	140.2	0	0	1	0	0	1	0	0	0	70.09	4912.6	0
177500	5314.77	89.8734	2.69102	M13	1	B	PVC	1	-86.8	7534.24	12.0867	0	-13	169	37.025	-1.073	1	85.6	1.494	0.997053	0.076719	gru.62	0	1	0	37.9	77	sty.39	0.97437	0.224951	4.33148	sty.38	0.0631	0.0586	1.8e-05	23.lut	125.5	0	0	1	0	0	0	1	0	0	62.7425	3936.61	0
75000	4413.67	37.9747	2.23477	M13	24	B	PVC	1	-86.8	7534.24	lis.52	0	-13	169	37.025	-1.073	1	85.6	1.494	0.997053	0.076719	gru.62	0	1	0	37.9	77	sty.39	0.97437	0.224951	4.33148	sty.38	0.0631	0.0586	1.8e-05	23.lut	125.5	0	0	1	0	0	0	1	0	0	62.7425	3936.61	0
2250	355.842	1.13924	0.180173	M13	168	B	PVC	1	-86.8	7534.24	7.71869	0	-13	169	37.025	-1.073	1	85.6	1.494	0.997053	0.076719	gru.62	0	1	0	37.9	77	sty.39	0.97437	0.224951	4.33148	sty.38	0.0631	0.0586	1.8e-05	23.lut	125.5	0	0	1	0	0	0	1	0	0	62.7425	3936.61	0
155000	6345.06	78.481	3.21269	M13	1	C	PVC	1	-86.8	7534.24	lis.12	0	-13	169	37.025	-1.073	1	85.6	1.494	0.997053	0.076719	gru.62	0	1	0	37.9	77	sty.39	0.97437	0.224951	4.33148	sty.38	0.0993	0.0996	3e-05	21.45	69.6	0	0	1	0	0	0	0	1	0	34.8031	1211.25	0
52500	3172.53	26.5823	1.60634	M13	24	C	PVC	1	-86.8	7534.24	pa?.86	0	-13	169	37.025	-1.073	1	85.6	1.494	0.997053	0.076719	gru.62	0	1	0	37.9	77	sty.39	0.97437	0.224951	4.33148	sty.38	0.0993	0.0996	3e-05	21.45	69.6	0	0	1	0	0	0	0	1	0	34.8031	1211.25	0
4250	422.577	2.1519	0.213963	M13	168	C	PVC	1	-86.8	7534.24	8.35467	0	-13	169	37.025	-1.073	1	85.6	1.494	0.997053	0.076719	gru.62	0	1	0	37.9	77	sty.39	0.97437	0.224951	4.33148	sty.38	0.0993	0.0996	3e-05	21.45	69.6	0	0	1	0	0	0	0	1	0	34.8031	1211.25	0
135000	5465.36	68.3544	2.76727	M13	1	D	PVC	1	-86.8	7534.24	11.813	0	-13	169	37.025	-1.073	1	85.6	1.494	0.997053	0.076719	gru.62	0	1	0	37.9	77	sty.39	0.97437	0.224951	4.33148	sty.38	0.1336	0.132	3.9e-05	21.45	55.2	0	0	1	0	0	0	0	0	1	27.6025	761.898	0
67500	4522.67	34.1772	2.28996	M13	24	D	PVC	1	-86.8	7534.24	11.1199	0	-13	169	37.025	-1.073	1	85.6	1.494	0.997053	0.076719	gru.62	0	1	0	37.9	77	sty.39	0.97437	0.224951	4.33148	sty.38	0.1336	0.132	3.9e-05	21.45	55.2	0	0	1	0	0	0	0	0	1	27.6025	761.898	0
4250	422.577	2.1519	0.213963	M13	168	D	PVC	1	-86.8	7534.24	8.35467	0	-13	169	37.025	-1.073	1	85.6	1.494	0.997053	0.076719	gru.62	0	1	0	37.9	77	sty.39	0.97437	0.224951	4.33148	sty.38	0.1336	0.132	3.9e-05	21.45	55.2	0	0	1	0	0	0	0	0	1	27.6025	761.898	0
77500	5314.77	39.2405	2.69102	M13	1	A	PET	1	-37.5	1406.25	11.258	1	-13	169	37.025	-1.073	1	72.5	1.26536	0.953717	0.300706	3.17159	0	1	0	39	77.2	1.34739	0.975149	0.221548	4.40152	sty.38	0.04655	0.04495	1.3e-05	23.55	348.108	0	0	0	1	0	1	0	0	0	174.054	30294.7	0
42500	4225.77	21.519	2.13963	M13	24	A	PET	1	-37.5	1406.25	pa?.73	1	-13	169	37.025	-1.073	1	72.5	1.26536	0.953717	0.300706	3.17159	0	1	0	39	77.2	1.34739	0.975149	0.221548	4.40152	sty.38	0.04655	0.04495	1.3e-05	23.55	348.108	0	0	0	1	0	1	0	0	0	174.054	30294.7	0
3000	227.921	1.51899	0.115403	M13	168	A	PET	1	-37.5	1406.25	8.00637	1	-13	169	37.025	-1.073	1	72.5	1.26536	0.953717	0.300706	3.17159	0	1	0	39	77.2	1.34739	0.975149	0.221548	4.40152	sty.38	0.04655	0.04495	1.3e-05	23.55	348.108	0	0	0	1	0	1	0	0	0	174.054	30294.7	0
105000	4413.67	53.1646	2.23477	M13	1	B	PET	1	-37.5	1406.25	lis.17	1	-13	169	37.025	-1.073	1	72.5	1.26536	0.953717	0.300706	3.17159	0	1	0	39	77.2	1.34739	0.975149	0.221548	4.40152	sty.38	0.059267	0.0656	1.5e-05	27.lut	127.3	0	0	0	1	0	0	1	0	0	63.65	4051.32	0
45000	3015.11	22.7848	1.52664	M13	24	B	PET	1	-37.5	1406.25	pa?.44	1	-13	169	37.025	-1.073	1	72.5	1.26536	0.953717	0.300706	3.17159	0	1	0	39	77.2	1.34739	0.975149	0.221548	4.40152	sty.38	0.059267	0.0656	1.5e-05	27.lut	127.3	0	0	0	1	0	0	1	0	0	63.65	4051.32	0
2750	220.684	1.39241	0.111739	M13	168	B	PET	1	-37.5	1406.25	7.91936	1	-13	169	37.025	-1.073	1	72.5	1.26536	0.953717	0.300706	3.17159	0	1	0	39	77.2	1.34739	0.975149	0.221548	4.40152	sty.38	0.059267	0.0656	1.5e-05	27.lut	127.3	0	0	0	1	0	0	1	0	0	63.65	4051.32	0
47500	3906.37	24.0506	1.97791	M13	1	C	PET	1	-37.5	1406.25	pa?.85	1	-13	169	37.025	-1.073	1	72.5	1.26536	0.953717	0.300706	3.17159	0	1	0	39	77.2	1.34739	0.975149	0.221548	4.40152	sty.38	0.1221	0.11355	2.9e-05	23.sty	54.7	0	0	0	1	0	0	0	1	0	27.3337	747.128	0
47500	3172.53	24.0506	1.60634	M13	24	C	PET	1	-37.5	1406.25	pa?.85	1	-13	169	37.025	-1.073	1	72.5	1.26536	0.953717	0.300706	3.17159	0	1	0	39	77.2	1.34739	0.975149	0.221548	4.40152	sty.38	0.1221	0.11355	2.9e-05	23.sty	54.7	0	0	0	1	0	0	0	1	0	27.3337	747.128	0
3250	317.253	1.64557	0.160634	M13	168	C	PET	1	-37.5	1406.25	8.08641	1	-13	169	37.025	-1.073	1	72.5	1.26536	0.953717	0.300706	3.17159	0	1	0	39	77.2	1.34739	0.975149	0.221548	4.40152	sty.38	0.1221	0.11355	2.9e-05	23.sty	54.7	0	0	0	1	0	0	0	1	0	27.3337	747.128	0
47500	3906.37	24.0506	1.97791	M13	1	D	PET	1	-37.5	1406.25	pa?.85	1	-13	169	37.025	-1.073	1	72.5	1.26536	0.953717	0.300706	3.17159	0	1	0	39	77.2	1.34739	0.975149	0.221548	4.40152	sty.38	0.16495	0.1479	3.8e-05	22.lip	49.7	0	0	0	1	0	0	0	0	1	24.8392	616.986	0
60000	3223.29	30.3797	1.63205	M13	24	D	PET	1	-37.5	1406.25	11.0021	1	-13	169	37.025	-1.073	1	72.5	1.26536	0.953717	0.300706	3.17159	0	1	0	39	77.2	1.34739	0.975149	0.221548	4.40152	sty.38	0.16495	0.1479	3.8e-05	22.lip	49.7	0	0	0	1	0	0	0	0	1	24.8392	616.986	0
3000	394.771	1.51899	0.199884	M13	168	D	PET	1	-37.5	1406.25	8.00637	1	-13	169	37.025	-1.073	1	72.5	1.26536	0.953717	0.300706	3.17159	0	1	0	39	77.2	1.34739	0.975149	0.221548	4.40152	sty.38	0.16495	0.1479	3.8e-05	22.lip	49.7	0	0	0	1	0	0	0	0	1	24.8392	616.986	0
57500	3558.42	29.1139	1.80173	M13	1	A	PE	1	-48.7	2371.69	pa?.95	0	-13	169	37.025	-1.073	1	97	1.69297	0.992546	-0.121869	-8.14435	0	1	0	31.6	74.6	1.30202	0.964095	0.265556	3.63048	0.94	0.07475	0.07895	1.6e-05	19.lip	80.7845	1	0	0	0	1	1	0	0	0	40.3923	1631.53	0
80000	3223.29	40.5063	1.63205	M13	24	A	PE	1	-48.7	2371.69	lis.98	0	-13	169	37.025	-1.073	1	97	1.69297	0.992546	-0.121869	-8.14435	0	1	0	31.6	74.6	1.30202	0.964095	0.265556	3.63048	0.94	0.07475	0.07895	1.6e-05	19.lip	80.7845	1	0	0	0	1	1	0	0	0	40.3923	1631.53	0
3250	220.684	1.64557	0.111739	M13	168	A	PE	1	-48.7	2371.69	8.08641	0	-13	169	37.025	-1.073	1	97	1.69297	0.992546	-0.121869	-8.14435	0	1	0	31.6	74.6	1.30202	0.964095	0.69798	3.63048	0.94	0.07475	0.07895	1.6e-05	19.lip	80.7845	1	0	0	0	1	1	0	0	0	40.3923	1631.53	0
87500	3172.53	44.3038	1.60634	M13	1	B	PE	1	-48.7	2371.69	lis.94	0	-13	169	37.025	-1.073	1	97	1.69297	0.992546	-0.121869	-8.14435	0	1	0	31.6	74.6	1.30202	0.964095	0.265556	3.63048	0.94	0.07165	0.0636	1.9e-05	23.25	108.227	1	0	0	0	1	0	1	0	0	54.1137	2928.29	0
40000	3223.29	20.2532	1.63205	M13	24	B	PE	1	-48.7	2371.69	pa?.66	0	-13	169	37.025	-1.073	1	97	1.69297	0.992546	-0.121869	-8.14435	0	1	0	31.6	74.6	1.30202	0.964095	0.265556	3.63048	0.94	0.07165	0.0636	1.9e-05	23.25	108.227	1	0	0	0	1	0	1	0	0	54.1137	2928.29	0
2000	322.329	1.01266	0.163205	M13	168	B	PE	1	-48.7	2371.69	lip.09	0	-13	169	37.025	-1.073	1	97	1.69297	0.992546	-0.121869	-8.14435	0	1	0	31.6	74.6	1.30202	0.964095	0.69798	3.63048	0.94	0.07165	0.0636	1.9e-05	23.25	108.227	1	0	0	0	1	0	1	0	0	54.1137	2928.29	0
62500	5782.87	31.6456	2.92803	M13	1	C	PE	1	-48.7	2371.69	11.0429	0	-13	169	37.025	-1.073	1	97	1.69297	0.992546	-0.121869	-8.14435	0	1	0	31.6	74.6	1.30202	0.964095	0.265556	3.63048	0.94	0.12105	0.1313	3.6e-05	22	60.3515	1	0	0	0	1	0	0	1	0	30.1758	910.576	0
40000	3223.29	20.2532	1.63205	M13	24	C	PE	1	-48.7	2371.69	pa?.66	0	-13	169	37.025	-1.073	1	97	1.69297	0.992546	-0.121869	-8.14435	0	1	0	31.6	74.6	1.30202	0.964095	0.265556	3.63048	0.94	0.12105	0.1313	3.6e-05	22	60.3515	1	0	0	0	1	0	0	1	0	30.1758	910.576	0
3000	227.921	1.51899	0.115403	M13	168	C	PE	1	-48.7	2371.69	8.00637	0	-13	169	37.025	-1.073	1	97	1.69297	0.992546	-0.121869	-8.14435	0	1	0	31.6	74.6	1.30202	0.964095	0.69798	3.63048	0.94	0.12105	0.1313	3.6e-05	22	60.3515	1	0	0	0	1	0	0	1	0	30.1758	910.576	0
50000	3947.71	25.3165	1.99884	M13	1	D	PE	1	-48.7	2371.69	pa?.98	0	-13	169	37.025	-1.073	1	97	1.69297	0.992546	-0.121869	-8.14435	0	1	0	31.6	74.6	1.30202	0.964095	0.265556	3.63048	0.94	0.27355	0.251	7e-05	21.55	26.1007	1	0	0	0	1	0	0	0	1	13.0504	170.312	0
32500	3172.53	16.4557	1.60634	M13	24	D	PE	1	-48.7	2371.69	10.389	0	-13	169	37.025	-1.073	1	97	1.69297	0.992546	-0.121869	-8.14435	0	1	0	31.6	74.6	1.30202	0.964095	0.265556	3.63048	0.94	0.27355	0.251	7e-05	21.55	26.1007	1	0	0	0	1	0	0	0	1	13.0504	170.312	0
3000	455.842	1.51899	0.230806	M13	168	D	PE	1	-48.7	2371.69	8.00637	0	-13	169	37.025	-1.073	1	97	1.69297	0.992546	-0.121869	-8.14435	0	1	0	31.6	74.6	1.30202	0.964095	0.69798	3.63048	0.94	0.27355	0.251	7e-05	21.55	26.1007	1	0	0	0	1	0	0	0	1	13.0504	170.312	0
237500	8955.16	92.233	3.47773	MS2	1	A	PS	1	-43.8	1918.44	gru.79	1	-14.5	210.25	22.315	-1.199	1	87.4	1.52542	0.998971	0.045363	22.0217	0	0	1	34	82.5	sty.99	0.991445	0.130526	7.59575	01.lip	0.10765	0.1232	2.4e-05	19.lip	66.5	0	1	0	0	0	1	0	0	0	33.2411	1104.97	33.2411
107500	3906.37	41.7476	1.51704	MS2	24	A	PS	1	-43.8	1918.44	lis.52	1	-14.5	210.25	22.315	-1.199	1	87.4	1.52542	0.998971	0.045363	22.0217	0	0	1	34	82.5	sty.99	0.991445	0.130526	7.59575	01.lip	0.10765	0.1232	2.4e-05	19.lip	66.5	0	1	0	0	0	1	0	0	0	33.2411	1104.97	33.2411
1075	39.0637	0.417476	0.01517	MS2	168	A	PS	1	-43.8	1918.44	6.98008	1	-14.5	210.25	22.315	-1.199	1	87.4	1.52542	0.998971	0.045363	22.0217	0	0	1	34	82.5	sty.99	0.991445	0.130526	7.59575	01.lip	0.10765	0.1232	2.4e-05	19.lip	66.5	0	1	0	0	0	1	0	0	0	33.2411	1104.97	33.2411
210000	6837.63	81.5534	2.65539	MS2	1	B	PS	1	-43.8	1918.44	gru.49	1	-14.5	210.25	22.315	-1.199	1	87.4	1.52542	0.998971	0.045363	22.0217	0	0	1	34	82.5	sty.99	0.991445	0.130526	7.59575	01.lip	0.0783	0.0812	2.1e-05	23.sty	77.5	0	1	0	0	0	0	1	0	0	38.75	1501.56	38.75
120000	3223.29	46.6019	1.25176	MS2	24	B	PS	1	-43.8	1918.44	lis.52	1	-14.5	210.25	22.315	-1.199	1	87.4	1.52542	0.998971	0.045363	22.0217	0	0	1	34	82.5	sty.99	0.991445	0.130526	7.59575	01.lip	0.0783	0.0812	2.1e-05	23.sty	77.5	0	1	0	0	0	0	1	0	0	38.75	1501.56	38.75
1425	53.1477	0.553398	0.02064	MS2	168	B	PS	1	-43.8	1918.44	7.26193	1	-14.5	210.25	22.315	-1.199	1	87.4	1.52542	0.998971	0.045363	22.0217	0	0	1	34	82.5	sty.99	0.991445	0.130526	7.59575	01.lip	0.0783	0.0812	2.1e-05	23.sty	77.5	0	1	0	0	0	0	1	0	0	38.75	1501.56	38.75
247500	8508.97	96.1165	3.30446	MS2	1	C	PS	1	-43.8	1918.44	gru.92	1	-14.5	210.25	22.315	-1.199	1	87.4	1.52542	0.998971	0.045363	22.0217	0	0	1	34	82.5	sty.99	0.991445	0.130526	7.59575	01.lip	0.14635	0.1869	4.1e-05	20.65	38	0	1	0	0	0	0	0	1	0	18.9925	360.717	18.9925
142500	3558.42	55.3398	1.38191	MS2	24	C	PS	1	-43.8	1918.44	lis.71	1	-14.5	210.25	22.315	-1.199	1	87.4	1.52542	0.998971	0.045363	22.0217	0	0	1	34	82.5	sty.99	0.991445	0.130526	7.59575	01.lip	0.14635	0.1869	4.1e-05	20.65	38	0	1	0	0	0	0	0	1	0	18.9925	360.717	18.9925
45000	3779.64	17.4757	1.46782	MS2	168	C	PS	1	-43.8	1918.44	pa?.44	1	-14.5	210.25	22.315	-1.199	1	87.4	1.52542	0.998971	0.045363	22.0217	0	0	1	34	82.5	sty.99	0.991445	0.130526	7.59575	01.lip	0.14635	0.1869	4.1e-05	20.65	38	0	1	0	0	0	0	0	1	0	18.9925	360.717	18.9925
255000	8138.41	99.0291	3.16055	MS2	1	D	PS	1	-43.8	1918.44	12.449	1	-14.5	210.25	22.315	-1.199	1	87.4	1.52542	0.998971	0.045363	22.0217	0	0	1	34	82.5	sty.99	0.991445	0.130526	7.59575	01.lip	0.2197	0.2212	6.4e-05	23.65	28.lut	0	1	0	0	0	0	0	0	1	14.0764	198.145	14.0764
162500	3558.42	63.1068	1.38191	MS2	24	D	PS	1	-43.8	1918.44	lis.84	1	-14.5	210.25	22.315	-1.199	1	87.4	1.52542	0.998971	0.045363	22.0217	0	0	1	34	82.5	sty.99	0.991445	0.130526	7.59575	01.lip	0.2197	0.2212	6.4e-05	23.65	28.lut	0	1	0	0	0	0	0	0	1	14.0764	198.145	14.0764
42500	4225.77	16.5049	1.64108	MS2	168	D	PS	1	-43.8	1918.44	pa?.73	1	-14.5	210.25	22.315	-1.199	1	87.4	1.52542	0.998971	0.045363	22.0217	0	0	1	34	82.5	sty.99	0.991445	0.130526	7.59575	01.lip	0.2197	0.2212	6.4e-05	23.65	28.lut	0	1	0	0	0	0	0	0	1	14.0764	198.145	14.0764
227500	5064.52	88.3495	sty.68	MS2	1	A	PVC	1	-86.8	7534.24	gru.49	0	-14.5	210.25	22.315	-1.199	1	85.6	1.494	0.997053	0.076719	gru.62	0	0	1	37.9	77	sty.39	0.97437	0.224951	4.33148	sty.38	0.066	0.06475	1.9e-05	22.kwi	140.2	0	0	1	0	0	1	0	0	0	70.09	4912.6	0
145000	3779.64	56.3107	1.46782	MS2	24	A	PVC	1	-86.8	7534.24	lis.45	0	-14.5	210.25	22.315	-1.199	1	85.6	1.494	0.997053	0.076719	gru.62	0	0	1	37.9	77	sty.39	0.97437	0.224951	4.33148	sty.38	0.066	0.06475	1.9e-05	22.kwi	140.2	0	0	1	0	0	1	0	0	0	70.09	4912.6	0
17500	441.367	6.79612	0.171405	MS2	168	A	PVC	1	-86.8	7534.24	9.76996	0	-14.5	210.25	22.315	-1.199	1	85.6	1.494	0.997053	0.076719	gru.62	0	0	1	37.9	77	sty.39	0.97437	0.224951	4.33148	sty.38	0.066	0.06475	1.9e-05	22.kwi	140.2	0	0	1	0	0	1	0	0	0	70.09	4912.6	0
232500	6813.85	90.2913	2.64616	MS2	1	B	PVC	1	-86.8	7534.24	gru.66	0	-14.5	210.25	22.315	-1.199	1	85.6	1.494	0.997053	0.076719	gru.62	0	0	1	37.9	77	sty.39	0.97437	0.224951	4.33148	sty.38	0.0631	0.0586	1.8e-05	23.lut	125.5	0	0	1	0	0	0	1	0	0	62.7425	3936.61	0
180000	3223.29	69.9029	1.25176	MS2	24	B	PVC	1	-86.8	7534.24	12.1007	0	-14.5	210.25	22.315	-1.199	1	85.6	1.494	0.997053	0.076719	gru.62	0	0	1	37.9	77	sty.39	0.97437	0.224951	4.33148	sty.38	0.0631	0.0586	1.8e-05	23.lut	125.5	0	0	1	0	0	0	1	0	0	62.7425	3936.61	0
15250	390.637	5.92233	0.151704	MS2	168	B	PVC	1	-86.8	7534.24	9.63233	0	-14.5	210.25	22.315	-1.199	1	85.6	1.494	0.997053	0.076719	gru.62	0	0	1	37.9	77	sty.39	0.97437	0.224951	4.33148	sty.38	0.0631	0.0586	1.8e-05	23.lut	125.5	0	0	1	0	0	0	1	0	0	62.7425	3936.61	0
210000	6837.63	81.5534	2.65539	MS2	1	C	PVC	1	-86.8	7534.24	gru.49	0	-14.5	210.25	22.315	-1.199	1	85.6	1.494	0.997053	0.076719	gru.62	0	0	1	37.9	77	sty.39	0.97437	0.224951	4.33148	sty.38	0.0993	0.0996	3e-05	21.45	69.6	0	0	1	0	0	0	0	1	0	34.8031	1211.25	0
177500	5782.87	68.932	2.24577	MS2	24	C	PVC	1	-86.8	7534.24	12.0867	0	-14.5	210.25	22.315	-1.199	1	85.6	1.494	0.997053	0.076719	gru.62	0	0	1	37.9	77	sty.39	0.97437	0.224951	4.33148	sty.38	0.0993	0.0996	3e-05	21.45	69.6	0	0	1	0	0	0	0	1	0	34.8031	1211.25	0
14750	452.267	5.72816	0.175638	MS2	168	C	PVC	1	-86.8	7534.24	9.599	0	-14.5	210.25	22.315	-1.199	1	85.6	1.494	0.997053	0.076719	gru.62	0	0	1	37.9	77	sty.39	0.97437	0.224951	4.33148	sty.38	0.0993	0.0996	3e-05	21.45	69.6	0	0	1	0	0	0	0	1	0	34.8031	1211.25	0
200000	4558.42	77.6699	1.77026	MS2	1	D	PVC	1	-86.8	7534.24	gru.61	0	-14.5	210.25	22.315	-1.199	1	85.6	1.494	0.997053	0.076719	gru.62	0	0	1	37.9	77	sty.39	0.97437	0.224951	4.33148	sty.38	0.1336	0.132	3.9e-05	21.45	55.2	0	0	1	0	0	0	0	0	1	27.6025	761.898	0
152500	3906.37	59.2233	1.51704	MS2	24	D	PVC	1	-86.8	7534.24	lis.49	0	-14.5	210.25	22.315	-1.199	1	85.6	1.494	0.997053	0.076719	gru.62	0	0	1	37.9	77	sty.39	0.97437	0.224951	4.33148	sty.38	0.1336	0.132	3.9e-05	21.45	55.2	0	0	1	0	0	0	0	0	1	27.6025	761.898	0
32500	3172.53	gru.14	1.23205	MS2	168	D	PVC	1	-86.8	7534.24	10.389	0	-14.5	210.25	22.315	-1.199	1	85.6	1.494	0.997053	0.076719	gru.62	0	0	1	37.9	77	sty.39	0.97437	0.224951	4.33148	sty.38	0.1336	0.132	3.9e-05	21.45	55.2	0	0	1	0	0	0	0	0	1	27.6025	761.898	0
247500	7874.83	96.1165	3.05819	MS2	1	A	PET	1	-37.5	1406.25	gru.92	1	-14.5	210.25	22.315	-1.199	1	72.5	1.26536	0.953717	0.300706	3.17159	0	0	1	39	77.2	1.34739	0.975149	0.221548	4.40152	sty.38	0.04655	0.04495	1.3e-05	23.55	348.108	0	0	0	1	0	1	0	0	0	174.054	30294.7	0
110000	3947.71	42.7184	1.53309	MS2	24	A	PET	1	-37.5	1406.25	lis.82	1	-14.5	210.25	22.315	-1.199	1	72.5	1.26536	0.953717	0.300706	3.17159	0	0	1	39	77.2	1.34739	0.975149	0.221548	4.40152	sty.38	0.04655	0.04495	1.3e-05	23.55	348.108	0	0	0	1	0	1	0	0	0	174.054	30294.7	0
3750	273.268	1.45631	0.106123	MS2	168	A	PET	1	-37.5	1406.25	8.22951	1	-14.5	210.25	22.315	-1.199	1	72.5	1.26536	0.953717	0.300706	3.17159	0	0	1	39	77.2	1.34739	0.975149	0.221548	4.40152	sty.38	0.04655	0.04495	1.3e-05	23.55	348.108	0	0	0	1	0	1	0	0	0	174.054	30294.7	0
270000	5582.91	104.854	2.16812	MS2	1	B	PET	1	-37.5	1406.25	gru.62	1	-14.5	210.25	22.315	-1.199	1	72.5	1.26536	0.953717	0.300706	3.17159	0	0	1	39	77.2	1.34739	0.975149	0.221548	4.40152	sty.38	0.059267	0.0656	1.5e-05	27.lut	127.3	0	0	0	1	0	0	1	0	0	63.65	4051.32	0
140000	4558.42	54.3689	1.77026	MS2	24	B	PET	1	-37.5	1406.25	lis.94	1	-14.5	210.25	22.315	-1.199	1	72.5	1.26536	0.953717	0.300706	3.17159	0	0	1	39	77.2	1.34739	0.975149	0.221548	4.40152	sty.38	0.059267	0.0656	1.5e-05	27.lut	127.3	0	0	0	1	0	0	1	0	0	63.65	4051.32	0
6500	441.367	2.52427	0.171405	MS2	168	B	PET	1	-37.5	1406.25	8.77956	1	-14.5	210.25	22.315	-1.199	1	72.5	1.26536	0.953717	0.300706	3.17159	0	0	1	39	77.2	1.34739	0.975149	0.221548	4.40152	sty.38	0.059267	0.0656	1.5e-05	27.lut	127.3	0	0	0	1	0	0	1	0	0	63.65	4051.32	0
190000	5096.47	73.7864	1.97921	MS2	1	C	PET	1	-37.5	1406.25	12.1548	1	-14.5	210.25	22.315	-1.199	1	72.5	1.26536	0.953717	0.300706	3.17159	0	0	1	39	77.2	1.34739	0.975149	0.221548	4.40152	sty.38	0.1221	0.11355	2.9e-05	23.sty	54.7	0	0	0	1	0	0	0	1	0	27.3337	747.128	0
110000	3947.71	42.7184	1.53309	MS2	24	C	PET	1	-37.5	1406.25	lis.82	1	-14.5	210.25	22.315	-1.199	1	72.5	1.26536	0.953717	0.300706	3.17159	0	0	1	39	77.2	1.34739	0.975149	0.221548	4.40152	sty.38	0.1221	0.11355	2.9e-05	23.sty	54.7	0	0	0	1	0	0	0	1	0	27.3337	747.128	0
6500	496.743	2.52427	0.19291	MS2	168	C	PET	1	-37.5	1406.25	8.77956	1	-14.5	210.25	22.315	-1.199	1	72.5	1.26536	0.953717	0.300706	3.17159	0	0	1	39	77.2	1.34739	0.975149	0.221548	4.40152	sty.38	0.1221	0.11355	2.9e-05	23.sty	54.7	0	0	0	1	0	0	0	1	0	27.3337	747.128	0
220000	7207.5	85.4369	2.79903	MS2	1	D	PET	1	-37.5	1406.25	gru.14	1	-14.5	210.25	22.315	-1.199	1	72.5	1.26536	0.953717	0.300706	3.17159	0	0	1	39	77.2	1.34739	0.975149	0.221548	4.40152	sty.38	0.16495	0.1479	3.8e-05	22.lip	49.7	0	0	0	1	0	0	0	0	1	24.8392	616.986	0
180000	3223.29	69.9029	1.25176	MS2	24	D	PET	1	-37.5	1406.25	12.1007	1	-14.5	210.25	22.315	-1.199	1	72.5	1.26536	0.953717	0.300706	3.17159	0	0	1	39	77.2	1.34739	0.975149	0.221548	4.40152	sty.38	0.16495	0.1479	3.8e-05	22.lip	49.7	0	0	0	1	0	0	0	0	1	24.8392	616.986	0
7250	452.267	2.81553	0.175638	MS2	168	D	PET	1	-37.5	1406.25	8.88876	1	-14.5	210.25	22.315	-1.199	1	72.5	1.26536	0.953717	0.300706	3.17159	0	0	1	39	77.2	1.34739	0.975149	0.221548	4.40152	sty.38	0.16495	0.1479	3.8e-05	22.lip	49.7	0	0	0	1	0	0	0	0	1	24.8392	616.986	0
230000	5096.47	89.3204	1.97921	MS2	1	A	PE	1	-48.7	2371.69	gru.58	0	-14.5	210.25	22.315	-1.199	1	97	1.69297	0.992546	-0.121869	-8.14435	0	0	1	31.6	74.6	1.30202	0.964095	0.265556	3.63048	0.94	0.07475	0.07895	1.6e-05	19.lip	80.7845	1	0	0	0	1	1	0	0	0	40.3923	1631.53	0
105000	3015.11	40.7767	1.17092	MS2	24	A	PE	1	-48.7	2371.69	lis.17	0	-14.5	210.25	22.315	-1.199	1	97	1.69297	0.992546	-0.121869	-8.14435	0	0	1	31.6	74.6	1.30202	0.964095	0.265556	3.63048	0.94	0.07475	0.07895	1.6e-05	19.lip	80.7845	1	0	0	0	1	1	0	0	0	40.3923	1631.53	0
18750	555.375	7.28155	0.21568	MS2	168	A	PE	1	-48.7	2371.69	9.83895	0	-14.5	210.25	22.315	-1.199	1	97	1.69297	0.992546	-0.121869	-8.14435	0	0	1	31.6	74.6	1.30202	0.964095	0.69798	3.63048	0.94	0.07475	0.07895	1.6e-05	19.lip	80.7845	1	0	0	0	1	1	0	0	0	40.3923	1631.53	0
240000	7895.42	93.2039	3.06618	MS2	1	B	PE	1	-48.7	2371.69	gru.84	0	-14.5	210.25	22.315	-1.199	1	97	1.69297	0.992546	-0.121869	-8.14435	0	0	1	31.6	74.6	1.30202	0.964095	0.265556	3.63048	0.94	0.07165	0.0636	1.9e-05	23.25	108.227	1	0	0	0	1	0	1	0	0	54.1137	2928.29	0
97500	4801.24	37.8641	1.86456	MS2	24	B	PE	1	-48.7	2371.69	lis.76	0	-14.5	210.25	22.315	-1.199	1	97	1.69297	0.992546	-0.121869	-8.14435	0	0	1	31.6	74.6	1.30202	0.964095	0.265556	3.63048	0.94	0.07165	0.0636	1.9e-05	23.25	108.227	1	0	0	0	1	0	1	0	0	54.1137	2928.29	0
16750	600.325	6.50485	0.233136	MS2	168	B	PE	1	-48.7	2371.69	9.72615	0	-14.5	210.25	22.315	-1.199	1	97	1.69297	0.992546	-0.121869	-8.14435	0	0	1	31.6	74.6	1.30202	0.964095	0.69798	3.63048	0.94	0.07165	0.0636	1.9e-05	23.25	108.227	1	0	0	0	1	0	1	0	0	54.1137	2928.29	0
225000	8138.41	87.3786	3.16055	MS2	1	C	PE	1	-48.7	2371.69	gru.39	0	-14.5	210.25	22.315	-1.199	1	97	1.69297	0.992546	-0.121869	-8.14435	0	0	1	31.6	74.6	1.30202	0.964095	0.265556	3.63048	0.94	0.12105	0.1313	3.6e-05	22	60.3515	1	0	0	0	1	0	0	1	0	30.1758	910.576	0
102500	4225.77	39.8058	1.64108	MS2	24	C	PE	1	-48.7	2371.69	lis.76	0	-14.5	210.25	22.315	-1.199	1	97	1.69297	0.992546	-0.121869	-8.14435	0	0	1	31.6	74.6	1.30202	0.964095	0.265556	3.63048	0.94	0.12105	0.1313	3.6e-05	22	60.3515	1	0	0	0	1	0	0	1	0	30.1758	910.576	0
7250	506.452	2.81553	0.19668	MS2	168	C	PE	1	-48.7	2371.69	8.88876	0	-14.5	210.25	22.315	-1.199	1	97	1.69297	0.992546	-0.121869	-8.14435	0	0	1	31.6	74.6	1.30202	0.964095	0.69798	3.63048	0.94	0.12105	0.1313	3.6e-05	22	60.3515	1	0	0	0	1	0	0	1	0	30.1758	910.576	0
252500	6003.25	98.0583	2.33136	MS2	1	D	PE	1	-48.7	2371.69	gru.92	0	-14.5	210.25	22.315	-1.199	1	97	1.69297	0.992546	-0.121869	-8.14435	0	0	1	31.6	74.6	1.30202	0.964095	0.265556	3.63048	0.94	0.27355	0.251	7e-05	21.55	26.1007	1	0	0	0	1	0	0	0	1	13.0504	170.312	0
147500	3906.37	57.2816	1.51704	MS2	24	D	PE	1	-48.7	2371.69	lis.16	0	-14.5	210.25	22.315	-1.199	1	97	1.69297	0.992546	-0.121869	-8.14435	0	0	1	31.6	74.6	1.30202	0.964095	0.265556	3.63048	0.94	0.27355	0.251	7e-05	21.55	26.1007	1	0	0	0	1	0	0	0	1	13.0504	170.312	0
8750	555.375	3.39806	0.21568	MS2	168	D	PE	1	-48.7	2371.69	9.07681	0	-14.5	210.25	22.315	-1.199	1	97	1.69297	0.992546	-0.121869	-8.14435	0	0	1	31.6	74.6	1.30202	0.964095	0.69798	3.63048	0.94	0.27355	0.251	7e-05	21.55	26.1007	1	0	0	0	1	0	0	0	1	13.0504	170.312	0
132500	7537.78	69.7368	3.96725	T4	1	A	PS	1	-43.8	1918.44	lis.43	1	-21.6	466.56	66.65	-1.781	1	87.4	1.52542	0.998971	0.045363	22.0217	1	0	0	34	82.5	sty.99	0.991445	0.130526	7.59575	01.lip	0.10765	0.1232	2.4e-05	19.lip	66.5	0	1	0	0	0	1	0	0	0	33.2411	1104.97	33.2411
77500	5314.77	40.7895	2.79725	T4	24	A	PS	1	-43.8	1918.44	11.258	1	-21.6	466.56	66.65	-1.781	1	87.4	1.52542	0.998971	0.045363	22.0217	1	0	0	34	82.5	sty.99	0.991445	0.130526	7.59575	01.lip	0.10765	0.1232	2.4e-05	19.lip	66.5	0	1	0	0	0	1	0	0	0	33.2411	1104.97	33.2411
20500	747.289	pa?.95	0.39331	T4	168	A	PS	1	-43.8	1918.44	9.92818	1	-21.6	466.56	66.65	-1.781	1	87.4	1.52542	0.998971	0.045363	22.0217	1	0	0	34	82.5	sty.99	0.991445	0.130526	7.59575	01.lip	0.10765	0.1232	2.4e-05	19.lip	66.5	0	1	0	0	0	1	0	0	0	33.2411	1104.97	33.2411
140000	4558.42	73.6842	2.39917	T4	1	B	PS	1	-43.8	1918.44	lis.94	1	-21.6	466.56	66.65	-1.781	1	87.4	1.52542	0.998971	0.045363	22.0217	1	0	0	34	82.5	sty.99	0.991445	0.130526	7.59575	01.lip	0.0783	0.0812	2.1e-05	23.sty	77.5	0	1	0	0	0	0	1	0	0	38.75	1501.56	38.75
67500	5553.75	35.5263	2.92303	T4	24	B	PS	1	-43.8	1918.44	11.1199	1	-21.6	466.56	66.65	-1.781	1	87.4	1.52542	0.998971	0.045363	22.0217	1	0	0	34	82.5	sty.99	0.991445	0.130526	7.59575	01.lip	0.0783	0.0812	2.1e-05	23.sty	77.5	0	1	0	0	0	0	1	0	0	38.75	1501.56	38.75
18500	711.684	9.73684	0.37457	T4	168	B	PS	1	-43.8	1918.44	9.82553	1	-21.6	466.56	66.65	-1.781	1	87.4	1.52542	0.998971	0.045363	22.0217	1	0	0	34	82.5	sty.99	0.991445	0.130526	7.59575	01.lip	0.0783	0.0812	2.1e-05	23.sty	77.5	0	1	0	0	0	0	1	0	0	38.75	1501.56	38.75
130000	4558.42	68.4211	2.39917	T4	1	C	PS	1	-43.8	1918.44	lis.53	1	-21.6	466.56	66.65	-1.781	1	87.4	1.52542	0.998971	0.045363	22.0217	1	0	0	34	82.5	sty.99	0.991445	0.130526	7.59575	01.lip	0.14635	0.1869	4.1e-05	20.65	38	0	1	0	0	0	0	0	1	0	18.9925	360.717	18.9925
75000	5465.36	39.4737	lut.65	T4	24	C	PS	1	-43.8	1918.44	lis.52	1	-21.6	466.56	66.65	-1.781	1	87.4	1.52542	0.998971	0.045363	22.0217	1	0	0	34	82.5	sty.99	0.991445	0.130526	7.59575	01.lip	0.14635	0.1869	4.1e-05	20.65	38	0	1	0	0	0	0	0	1	0	18.9925	360.717	18.9925
26000	882.735	13.6842	0.464597	T4	168	C	PS	1	-43.8	1918.44	10.1659	1	-21.6	466.56	66.65	-1.781	1	87.4	1.52542	0.998971	0.045363	22.0217	1	0	0	34	82.5	sty.99	0.991445	0.130526	7.59575	01.lip	0.14635	0.1869	4.1e-05	20.65	38	0	1	0	0	0	0	0	1	0	18.9925	360.717	18.9925
137500	5782.87	72.3684	3.04361	T4	1	D	PS	1	-43.8	1918.44	lis.14	1	-21.6	466.56	66.65	-1.781	1	87.4	1.52542	0.998971	0.045363	22.0217	1	0	0	34	82.5	sty.99	0.991445	0.130526	7.59575	01.lip	0.2197	0.2212	6.4e-05	23.65	28.lut	0	1	0	0	0	0	0	0	1	14.0764	198.145	14.0764
60000	3947.71	31.5789	2.07774	T4	24	D	PS	1	-43.8	1918.44	11.0021	1	-21.6	466.56	66.65	-1.781	1	87.4	1.52542	0.998971	0.045363	22.0217	1	0	0	34	82.5	sty.99	0.991445	0.130526	7.59575	01.lip	0.2197	0.2212	6.4e-05	23.65	28.lut	0	1	0	0	0	0	0	0	1	14.0764	198.145	14.0764
23750	770.815	12.maj	0.405692	T4	168	D	PS	1	-43.8	1918.44	10.0753	1	-21.6	466.56	66.65	-1.781	1	87.4	1.52542	0.998971	0.045363	22.0217	1	0	0	34	82.5	sty.99	0.991445	0.130526	7.59575	01.lip	0.2197	0.2212	6.4e-05	23.65	28.lut	0	1	0	0	0	0	0	0	1	14.0764	198.145	14.0764
107500	6421.35	56.5789	3.37966	T4	1	A	PVC	1	-86.8	7534.24	lis.52	0	-21.6	466.56	66.65	-1.781	1	85.6	1.494	0.997053	0.076719	gru.62	1	0	0	37.9	77	sty.39	0.97437	0.224951	4.33148	sty.38	0.066	0.06475	1.9e-05	22.kwi	140.2	0	0	1	0	0	1	0	0	0	70.09	4912.6	0
107500	3906.37	56.5789	2.05599	T4	24	A	PVC	1	-86.8	7534.24	lis.52	0	-21.6	466.56	66.65	-1.781	1	85.6	1.494	0.997053	0.076719	gru.62	1	0	0	37.9	77	sty.39	0.97437	0.224951	4.33148	sty.38	0.066	0.06475	1.9e-05	22.kwi	140.2	0	0	1	0	0	1	0	0	0	70.09	4912.6	0
29750	273.268	15.6579	0.143825	T4	168	A	PVC	1	-86.8	7534.24	pa?.06	0	-21.6	466.56	66.65	-1.781	1	85.6	1.494	0.997053	0.076719	gru.62	1	0	0	37.9	77	sty.39	0.97437	0.224951	4.33148	sty.38	0.066	0.06475	1.9e-05	22.kwi	140.2	0	0	1	0	0	1	0	0	0	70.09	4912.6	0
130000	5582.91	68.4211	2.93837	T4	1	B	PVC	1	-86.8	7534.24	lis.53	0	-21.6	466.56	66.65	-1.781	1	85.6	1.494	0.997053	0.076719	gru.62	1	0	0	37.9	77	sty.39	0.97437	0.224951	4.33148	sty.38	0.0631	0.0586	1.8e-05	23.lut	125.5	0	0	1	0	0	0	1	0	0	62.7425	3936.61	0
85000	4413.67	44.7368	2.32299	T4	24	B	PVC	1	-86.8	7534.24	lis.04	0	-21.6	466.56	66.65	-1.781	1	85.6	1.494	0.997053	0.076719	gru.62	1	0	0	37.9	77	sty.39	0.97437	0.224951	4.33148	sty.38	0.0631	0.0586	1.8e-05	23.lut	125.5	0	0	1	0	0	0	1	0	0	62.7425	3936.61	0
24250	770.815	gru.32	0.405692	T4	168	B	PVC	1	-86.8	7534.24	10.0962	0	-21.6	466.56	66.65	-1.781	1	85.6	1.494	0.997053	0.076719	gru.62	1	0	0	37.9	77	sty.39	0.97437	0.224951	4.33148	sty.38	0.0631	0.0586	1.8e-05	23.lut	125.5	0	0	1	0	0	0	1	0	0	62.7425	3936.61	0
145000	4967.43	76.3158	2.61443	T4	1	C	PVC	1	-86.8	7534.24	lis.45	0	-21.6	466.56	66.65	-1.781	1	85.6	1.494	0.997053	0.076719	gru.62	1	0	0	37.9	77	sty.39	0.97437	0.224951	4.33148	sty.38	0.0993	0.0996	3e-05	21.45	69.6	0	0	1	0	0	0	0	1	0	34.8031	1211.25	0
80000	4558.42	42.1053	2.39917	T4	24	C	PVC	1	-86.8	7534.24	lis.98	0	-21.6	466.56	66.65	-1.781	1	85.6	1.494	0.997053	0.076719	gru.62	1	0	0	37.9	77	sty.39	0.97437	0.224951	4.33148	sty.38	0.0993	0.0996	3e-05	21.45	69.6	0	0	1	0	0	0	0	1	0	34.8031	1211.25	0
23250	600.325	gru.68	0.31596	T4	168	C	PVC	1	-86.8	7534.24	10.0541	0	-21.6	466.56	66.65	-1.781	1	85.6	1.494	0.997053	0.076719	gru.62	1	0	0	37.9	77	sty.39	0.97437	0.224951	4.33148	sty.38	0.0993	0.0996	3e-05	21.45	69.6	0	0	1	0	0	0	0	1	0	34.8031	1211.25	0
132500	6003.25	69.7368	3.1596	T4	1	D	PVC	1	-86.8	7534.24	lis.43	0	-21.6	466.56	66.65	-1.781	1	85.6	1.494	0.997053	0.076719	gru.62	1	0	0	37.9	77	sty.39	0.97437	0.224951	4.33148	sty.38	0.1336	0.132	3.9e-05	21.45	55.2	0	0	1	0	0	0	0	0	1	27.6025	761.898	0
97500	4225.77	51.3158	2.22409	T4	24	D	PVC	1	-86.8	7534.24	lis.76	0	-21.6	466.56	66.65	-1.781	1	85.6	1.494	0.997053	0.076719	gru.62	1	0	0	37.9	77	sty.39	0.97437	0.224951	4.33148	sty.38	0.1336	0.132	3.9e-05	21.45	55.2	0	0	1	0	0	0	0	0	1	27.6025	761.898	0
24250	770.815	gru.32	0.405692	T4	168	D	PVC	1	-86.8	7534.24	10.0962	0	-21.6	466.56	66.65	-1.781	1	85.6	1.494	0.997053	0.076719	gru.62	1	0	0	37.9	77	sty.39	0.97437	0.224951	4.33148	sty.38	0.1336	0.132	3.9e-05	21.45	55.2	0	0	1	0	0	0	0	0	1	27.6025	761.898	0
112500	6421.35	59.2105	3.37966	T4	1	A	PET	1	-37.5	1406.25	lis.07	1	-21.6	466.56	66.65	-1.781	1	72.5	1.26536	0.953717	0.300706	3.17159	1	0	0	39	77.2	1.34739	0.975149	0.221548	4.40152	sty.38	0.04655	0.04495	1.3e-05	23.55	348.108	0	0	0	1	0	1	0	0	0	174.054	30294.7	0
60000	4558.42	31.5789	2.39917	T4	24	A	PET	1	-37.5	1406.25	11.0021	1	-21.6	466.56	66.65	-1.781	1	72.5	1.26536	0.953717	0.300706	3.17159	1	0	0	39	77.2	1.34739	0.975149	0.221548	4.40152	sty.38	0.04655	0.04495	1.3e-05	23.55	348.108	0	0	0	1	0	1	0	0	0	174.054	30294.7	0
24500	875.348	gru.47	0.460709	T4	168	A	PET	1	-37.5	1406.25	10.1064	1	-21.6	466.56	66.65	-1.781	1	72.5	1.26536	0.953717	0.300706	3.17159	1	0	0	39	77.2	1.34739	0.975149	0.221548	4.40152	sty.38	0.04655	0.04495	1.3e-05	23.55	348.108	0	0	0	1	0	1	0	0	0	174.054	30294.7	0
120000	5582.91	63.1579	2.93837	T4	1	B	PET	1	-37.5	1406.25	lis.52	1	-21.6	466.56	66.65	-1.781	1	72.5	1.26536	0.953717	0.300706	3.17159	1	0	0	39	77.2	1.34739	0.975149	0.221548	4.40152	sty.38	0.059267	0.0656	1.5e-05	27.lut	127.3	0	0	0	1	0	0	1	0	0	63.65	4051.32	0
57500	4801.24	30.2632	2.52697	T4	24	B	PET	1	-37.5	1406.25	pa?.95	1	-21.6	466.56	66.65	-1.781	1	72.5	1.26536	0.953717	0.300706	3.17159	1	0	0	39	77.2	1.34739	0.975149	0.221548	4.40152	sty.38	0.059267	0.0656	1.5e-05	27.lut	127.3	0	0	0	1	0	0	1	0	0	63.65	4051.32	0
23750	621.582	12.maj	0.327148	T4	168	B	PET	1	-37.5	1406.25	10.0753	1	-21.6	466.56	66.65	-1.781	1	72.5	1.26536	0.953717	0.300706	3.17159	1	0	0	39	77.2	1.34739	0.975149	0.221548	4.40152	sty.38	0.059267	0.0656	1.5e-05	27.lut	127.3	0	0	0	1	0	0	1	0	0	63.65	4051.32	0
105000	5465.36	55.2632	lut.65	T4	1	C	PET	1	-37.5	1406.25	lis.17	1	-21.6	466.56	66.65	-1.781	1	72.5	1.26536	0.953717	0.300706	3.17159	1	0	0	39	77.2	1.34739	0.975149	0.221548	4.40152	sty.38	0.1221	0.11355	2.9e-05	23.sty	54.7	0	0	0	1	0	0	0	1	0	27.3337	747.128	0
55000	5465.36	28.9474	lut.65	T4	24	C	PET	1	-37.5	1406.25	pa?.51	1	-21.6	466.56	66.65	-1.781	1	72.5	1.26536	0.953717	0.300706	3.17159	1	0	0	39	77.2	1.34739	0.975149	0.221548	4.40152	sty.38	0.1221	0.11355	2.9e-05	23.sty	54.7	0	0	0	1	0	0	0	1	0	27.3337	747.128	0
24000	852.803	gru.16	0.448844	T4	168	C	PET	1	-37.5	1406.25	10.0858	1	-21.6	466.56	66.65	-1.781	1	72.5	1.26536	0.953717	0.300706	3.17159	1	0	0	39	77.2	1.34739	0.975149	0.221548	4.40152	sty.38	0.1221	0.11355	2.9e-05	23.sty	54.7	0	0	0	1	0	0	0	1	0	27.3337	747.128	0
115000	4967.43	60.5263	2.61443	T4	1	D	PET	1	-37.5	1406.25	lis.27	1	-21.6	466.56	66.65	-1.781	1	72.5	1.26536	0.953717	0.300706	3.17159	1	0	0	39	77.2	1.34739	0.975149	0.221548	4.40152	sty.38	0.16495	0.1479	3.8e-05	22.lip	49.7	0	0	0	1	0	0	0	0	1	24.8392	616.986	0
62500	6215.82	32.8947	3.27148	T4	24	D	PET	1	-37.5	1406.25	11.0429	1	-21.6	466.56	66.65	-1.781	1	72.5	1.26536	0.953717	0.300706	3.17159	1	0	0	39	77.2	1.34739	0.975149	0.221548	4.40152	sty.38	0.16495	0.1479	3.8e-05	22.lip	49.7	0	0	0	1	0	0	0	0	1	24.8392	616.986	0
24250	835.495	gru.32	0.439734	T4	168	D	PET	1	-37.5	1406.25	10.0962	1	-21.6	466.56	66.65	-1.781	1	72.5	1.26536	0.953717	0.300706	3.17159	1	0	0	39	77.2	1.34739	0.975149	0.221548	4.40152	sty.38	0.16495	0.1479	3.8e-05	22.lip	49.7	0	0	0	1	0	0	0	0	1	24.8392	616.986	0
115000	7812.74	60.5263	4.11197	T4	1	A	PE	1	-48.7	2371.69	lis.27	0	-21.6	466.56	66.65	-1.781	1	97	1.69297	0.992546	-0.121869	-8.14435	1	0	0	31.6	74.6	1.30202	0.964095	0.265556	3.63048	0.94	0.07475	0.07895	1.6e-05	19.lip	80.7845	1	0	0	0	1	1	0	0	0	40.3923	1631.53	0
62500	4801.24	32.8947	2.52697	T4	24	A	PE	1	-48.7	2371.69	11.0429	0	-21.6	466.56	66.65	-1.781	1	97	1.69297	0.992546	-0.121869	-8.14435	1	0	0	31.6	74.6	1.30202	0.964095	0.265556	3.63048	0.94	0.07475	0.07895	1.6e-05	19.lip	80.7845	1	0	0	0	1	1	0	0	0	40.3923	1631.53	0
725	452.267	0.381579	0.238035	T4	168	A	PE	1	-48.7	2371.69	6.58617	0	-21.6	466.56	66.65	-1.781	1	97	1.69297	0.992546	-0.121869	-8.14435	1	0	0	31.6	74.6	1.30202	0.964095	0.69798	3.63048	0.94	0.07475	0.07895	1.6e-05	19.lip	80.7845	1	0	0	0	1	1	0	0	0	40.3923	1631.53	0
117500	7363.48	61.8421	3.87551	T4	1	B	PE	1	-48.7	2371.69	lis.42	0	-21.6	466.56	66.65	-1.781	1	97	1.69297	0.992546	-0.121869	-8.14435	1	0	0	31.6	74.6	1.30202	0.964095	0.265556	3.63048	0.94	0.07165	0.0636	1.9e-05	23.25	108.227	1	0	0	0	1	0	1	0	0	54.1137	2928.29	0
57500	2732.68	30.2632	1.43825	T4	24	B	PE	1	-48.7	2371.69	pa?.95	0	-21.6	466.56	66.65	-1.781	1	97	1.69297	0.992546	-0.121869	-8.14435	1	0	0	31.6	74.6	1.30202	0.964095	0.265556	3.63048	0.94	0.07165	0.0636	1.9e-05	23.25	108.227	1	0	0	0	1	0	1	0	0	54.1137	2928.29	0
1650	592.157	0.868421	0.311661	T4	168	B	PE	1	-48.7	2371.69	7.40853	0	-21.6	466.56	66.65	-1.781	1	97	1.69297	0.992546	-0.121869	-8.14435	1	0	0	31.6	74.6	1.30202	0.964095	0.69798	3.63048	0.94	0.07165	0.0636	1.9e-05	23.25	108.227	1	0	0	0	1	0	1	0	0	54.1137	2928.29	0
105000	4967.43	55.2632	2.61443	T4	1	C	PE	1	-48.7	2371.69	lis.17	0	-21.6	466.56	66.65	-1.781	1	97	1.69297	0.992546	-0.121869	-8.14435	1	0	0	31.6	74.6	1.30202	0.964095	0.265556	3.63048	0.94	0.12105	0.1313	3.6e-05	22	60.3515	1	0	0	0	1	0	0	1	0	30.1758	910.576	0
70000	4558.42	36.8421	2.39917	T4	24	C	PE	1	-48.7	2371.69	11.1563	0	-21.6	466.56	66.65	-1.781	1	97	1.69297	0.992546	-0.121869	-8.14435	1	0	0	31.6	74.6	1.30202	0.964095	0.265556	3.63048	0.94	0.12105	0.1313	3.6e-05	22	60.3515	1	0	0	0	1	0	0	1	0	30.1758	910.576	0
24250	736.348	gru.32	0.387551	T4	168	C	PE	1	-48.7	2371.69	10.0962	0	-21.6	466.56	66.65	-1.781	1	97	1.69297	0.992546	-0.121869	-8.14435	1	0	0	31.6	74.6	1.30202	0.964095	0.69798	3.63048	0.94	0.12105	0.1313	3.6e-05	22	60.3515	1	0	0	0	1	0	0	1	0	30.1758	910.576	0
142500	5314.77	75	2.79725	T4	1	D	PE	1	-48.7	2371.69	lis.71	0	-21.6	466.56	66.65	-1.781	1	97	1.69297	0.992546	-0.121869	-8.14435	1	0	0	31.6	74.6	1.30202	0.964095	0.265556	3.63048	0.94	0.27355	0.251	7e-05	21.55	26.1007	1	0	0	0	1	0	0	0	1	13.0504	170.312	0
102500	4801.24	53.9474	2.52697	T4	24	D	PE	1	-48.7	2371.69	lis.76	0	-21.6	466.56	66.65	-1.781	1	97	1.69297	0.992546	-0.121869	-8.14435	1	0	0	31.6	74.6	1.30202	0.964095	0.265556	3.63048	0.94	0.27355	0.251	7e-05	21.55	26.1007	1	0	0	0	1	0	0	0	1	13.0504	170.312	0
26000	789.542	13.6842	0.415548	T4	168	D	PE	1	-48.7	2371.69	10.1659	0	-21.6	466.56	66.65	-1.781	1	97	1.69297	0.992546	-0.121869	-8.14435	1	0	0	31.6	74.6	1.30202	0.964095	0.69798	3.63048	0.94	0.27355	0.251	7e-05	21.55	26.1007	1	0	0	0	1	0	0	0	1	13.0504	170.312	0
[truncated: 121 more columns]
