# Supplementary material for: Microplastics of Broad Size Range Reduce Bacteriophage Activity in Aqueous Environments
Source: J Phys Chem B. 2025 Jun 10;129(24):6100–10. doi: 10.1021/acs.jpcb.5c01316 (PMC12183763; doi:10.1021/acs.jpcb.5c01316)
Supplement: Supplementary file 3 [file jp5c01316_si_003.txt]

-----------------------------------------------------------------------------------------

The list of the variables mentioned in the database

-----------------------------------------------------------------------------------------

Variable		    Description			
-----------------------------------------											
y_pfu			    the activity of the bacteriophage (pfu)	
y_percentage		    the activity of the bacteriophage percentage of the control sample without any microplastic [%]								
y_std_dev		    standard deviation of y_pfu
y_percentage_std_dev	    standard deviation of y_percentage
lny			    lny = ln(y_pfu)
														
phage			    the type of the phage	
timeh			    time of the titration since the beginning of the experiment [h]
polymer_type		    the name (abbreviation) of the used polymer	
polymer_size		    size of the polymer used in the experiment (A-D correspond Sizes 1-4 in the main manuscript)								
biomedium     	  	    if the biomedium (BM) was used the variable is equal to 1, otherwise 0.		    														
zeta_polymer		    the zeta potential of the polymer [mV] *** data collected from: (Kolska et al. 2013)
aromatic   	 	    if the polymer is aromatic than variable is equal to 1, otherwise 0.
zeta_phage		    zeta of the phage, measured in TM buffer, as presented in the main manuscript
hydro_radius		    hydrodynamical radius from DLS measurements accompyning the measurements presented in the main manuscript
phage_mobilityumcmvs	    electrophoretical mobility measured along with the zeta potential of the phage [μm cm / (V s)]
polymer_added		    if the polymer was added than variable is equal to 1, otherwise 0.


conangle		    contact angle of the polymer [°] *** data collected from:  (accudynetest.com, 12.04.22; polymerdatabase.com, 12.04.22; Kolska et al. 2013)														
conanglerad		    conangle in radians [rad]														
sinconangle		    sine of the conangle variable														
cosconangle		    cosine of the conangle variable														
tanconangle		    tangent of the conangle variable	
													
t4			    The binary representation of the categorical variable phage ("1" means presence of the certain phage)	
m13			    The binary representation of the categorical variable phage ("1" means  presence of the certain phage)		
ms2			    The binary representation of the categorical variable phage ("1" means presence of the certain phage)
																									
critsurfen		    The critical surface tension of the polymer, *** data collected from:  (accudynetest.com, 12.04.22)																
wetangle		    experimental values of the wetting angle of the polymer [°]														
wetanglerad		    wetangle in radians [rad]														
sinwetangle		    sine of the wetangle variable														
coswetangle		    cosine of the wetangle variable														
tanwetangle		    tangent of the wetangle variable														
density			    density of the polymer [g/cm^2]														
bet_area	      	    surface area according to BET method [m^2/g]														
tplot_area		    surface area according to BET (t-plot) [m^2/g]														
pore_volume		    pore volume according to BET [m^3/g]
pore_width		    pore width according to BET [Å]		
bet_size		    size of particle according to BET [μm]	
floating	    	    If the density of the polymer is higher than 1 g/ml, then "1", if not - "0"	

ps			    The binary representation of the categorical variable polymer (PS) ("1" means presence of the certain polymer)		
pvc		            The binary representation of the categorical variable polymer (PVC) ("1" means presence of the certain polymer)
pet		            The binary representation of the categorical variable polymer (PET) ("1" means presence of the certain polymer)													
pe		            The binary representation of the categorical variable polymer (PE) ("1" means presence of the certain polymer)

size_XX			    The binary representation of the categorical variable polymer_size ("1" means presence of the microplastics of certain size, XX = [a, b, c, d])

bet_radius		    Calculated radius of the particle based on BET measurements											
no_biomedium		    If biomedium was not used in the experiment, then "1", otherwise - "0"		
Control_PHAGE_y		    variable that shows a value of control experiment (y_pfu) for a certain phage (PHAGE). If the phage is different, the variable is equal to 0
control_all		    variable that shows a value of control experiment (y_pfu) for every phage																
n_particles		    calculated number of particles
													
				
variable2		    variable2 = variable^2 [except for phages' names]
variable3		    variable3 = variable^3																						
int_XXX_YYY		    interaction between variable XXX and YYY - the product of XXX and YYY. For binary variables can be interpreted as "if binary variable [XXX] is true ("1"), then we take the value of [YYY]														
ln_XXX			    ln_XXX = ln (XXX)
rev_XXX			    rev_XXX = 1/(XXX)
-----------------------------------------------------------------------------------------
-----------------------------------------------------------------------------------------
N/A in the database stands for "not applicable": ln y for y=0 is not applicable;  conangle and critsurften for PUR is not applicable because plenty of types of polymers with different physicochemical properties could be described as PUR. No literature value of critsurften was not found for PA6, HIPS; conanglerad, sinconangle, cosconangle, tancosangle, betcoscon and langmuircoscon were derived from the cells containing "N/A" already.


References:

Kolska, Z., Z. Makajova, K. Kolarova, N. Kasalkova, S. Trostova, et al. 2013. Electrokinetic Potential and Other Surface Properties of Polymer Foils and Their Modifications. Polym. Sci. (iv). doi: 10.5772/46144. 
